# Supplementary material for: 1,4a,7-Trimethyl-7-vinyl-1,2,3,4,4a,4b,5,6,7,9,10,10a-dodeca­hydro­phenanthrene-1-carboxylic acid
Source: Acta Crystallogr Sect E Struct Rep Online. 2009 Apr 25;65(Pt 5):o1117. doi: 10.1107/S1600536809013233 (PMC2977793; doi:10.1107/S1600536809013233)
Supplement: Supplementary file 1 [file e-65-o1117-sup1.cif]

##############################################################################
###                                                                        ###
###        Electronic paper (Acta Crystallographica Section E)             ###
###                                                                        ###
##############################################################################
#                                                                            #
# This CIF contains the data in a paper accepted for publication in Acta     #
# Crystallographica Section E. It conforms to the requirements of Notes      #
# for Authors for Section E, and has been peer reviewed under the auspices   #
# of the IUCr Commission on Journals.                                        #
#                                                                            #
# Full details of the Crystallographic Information File format               #
# are given in the paper "The Crystallographic Information File (CIF):       #
# a New Standard Archive File for Crystallography" by S. R. Hall, F. H.      #
# Allen and I. D. Brown [Acta Cryst. (1991), A47, 655-685].                  #
#                                                                            #
# The current version of the core CIF dictionary is obtainable from          #
# ftp://ftp.iucr.org/pub/cif_core.dic. The current version number is 2.4.    #
#                                                                            #
# Software is freely available for graphical display of the structure(s) in  #
# this CIF.  For information consult the CIF home page http://www.iucr.org/  #
# cif/home.html                                                              #
#                                                                            #
# This file may be used for bona fide research purposes within the           #
# scientific community so long as proper attribution is given to the journal # 
# article from which it was obtained.                                        #
#                                                                            #
##############################################################################
                                             
data_I
_audit_creation_method     SHELXL-97
_chemical_name_systematic
;
1,4a,7-trimethyl-7-vinyl-1,2,3,4,4a,4b,5,6,7,9,10,10a-
dodecahydrophenanthrene-1-carboxylic acid
;
_chemical_name_common     ?
_chemical_formula_moiety     ?
_chemical_formula_sum     'C20 H30 O2'
_chemical_formula_weight     302.44
_chemical_melting_point     490K
_symmetry_cell_setting     Orthorhombic
_symmetry_space_group_name_H-M     'P 21 21 2'
loop_
    _symmetry_equiv_pos_as_xyz
    'x, y, z'
    '-x, -y, z'
    '-x+1/2, y+1/2, -z'
    'x+1/2, -y+1/2, -z'
_cell_length_a     20.818(4)
_cell_length_b     10.990(2)
_cell_length_c     7.7650(16)
_cell_angle_alpha     90.00
_cell_angle_beta     90.00
_cell_angle_gamma     90.00
_cell_volume     1776.6(6)
_cell_formula_units_Z     4
_cell_measurement_reflns_used     25
_cell_measurement_theta_min     9
_cell_measurement_theta_max     12
_cell_measurement_temperature     293(2)
_exptl_crystal_description     'rectangular plate'
_exptl_crystal_colour     colorless
_exptl_crystal_size_max     0.30
_exptl_crystal_size_mid     0.20
_exptl_crystal_size_min     0.10
_exptl_crystal_density_diffrn     1.131
_exptl_crystal_density_meas     ?
_exptl_crystal_density_method     'not measured'
_exptl_crystal_F_000     664
_exptl_absorpt_coefficient_mu     0.071
_exptl_absorpt_correction_type     psi-scan
_exptl_absorpt_process_details     '(North <i>et al.</i>,  1968)'
_exptl_absorpt_correction_T_min     0.9791
_exptl_absorpt_correction_T_max     0.9930
_exptl_special_details
;
 ?
;
_diffrn_ambient_temperature     293(2)
_diffrn_radiation_type     MoK\a
_diffrn_radiation_wavelength     0.71073
_diffrn_radiation_source     'fine-focus sealed tube'
_diffrn_radiation_monochromator     graphite
_diffrn_measurement_device_type     'Enraf--Nonius CAD-4'
_diffrn_measurement_method     \w/2\q
_diffrn_detector_area_resol_mean     ?
_diffrn_reflns_number     1862
_diffrn_reflns_av_R_equivalents     0.0000
_diffrn_reflns_av_sigmaI/netI     0.0333
_diffrn_reflns_theta_min     1.96
_diffrn_reflns_theta_max     25.25
_diffrn_reflns_theta_full     25.25
_diffrn_measured_fraction_theta_max     0.994
_diffrn_measured_fraction_theta_full     0.994
_diffrn_reflns_limit_h_min     0
_diffrn_reflns_limit_h_max     25
_diffrn_reflns_limit_k_min     0
_diffrn_reflns_limit_k_max     13
_diffrn_reflns_limit_l_min     -9
_diffrn_reflns_limit_l_max     9
_diffrn_standards_number     3
_diffrn_standards_interval_count     200
_diffrn_standards_interval_time     120
_diffrn_standards_decay_%     1
_refine_special_details
;
 Refinement of F^2^ against ALL reflections.  The weighted R-factor wR and
 goodness of fit S are based on F^2^, conventional R-factors R are based
 on F, with F set to zero for negative F^2^. The threshold expression of
 F^2^ > 2sigma(F^2^) is used only for calculating R-factors(gt) etc. and is
 not relevant to the choice of reflections for refinement.  R-factors based
 on F^2^ are statistically about twice as large as those based on F, and R-
 factors based on ALL data will be even larger.
;
_reflns_number_total     1862
_reflns_number_gt     1231
_reflns_threshold_expression     I>2\s(I)
_refine_ls_structure_factor_coef     Fsqd
_refine_ls_matrix_type     full
_refine_ls_R_factor_all     0.1016
_refine_ls_R_factor_gt     0.0651
_refine_ls_wR_factor_gt     0.1621
_refine_ls_wR_factor_ref     0.1875
_refine_ls_goodness_of_fit_ref     1.000
_refine_ls_restrained_S_all     1.000
_refine_ls_number_reflns     1862
_refine_ls_number_parameters     193
_refine_ls_number_restraints     0
_refine_ls_hydrogen_treatment     constr
_refine_ls_weighting_scheme     calc
_refine_ls_weighting_details
         'calc w=1/[\s^2^(Fo^2^)+(0.1000P)^2^+0.6000P] where P=(Fo^2^+2Fc^2^)/3'
_atom_sites_solution_hydrogens     geom
_atom_sites_solution_primary     direct
_atom_sites_solution_secondary     difmap
_refine_ls_shift/su_max     ?
_refine_ls_shift/su_max_lt     0.001
_refine_ls_shift/su_mean     <0.001
_refine_diff_density_max     0.159
_refine_diff_density_min     -0.167
_refine_ls_extinction_method     none
_refine_ls_extinction_coef     ?
loop_
    _atom_type_symbol
    _atom_type_description
    _atom_type_scat_dispersion_real
    _atom_type_scat_dispersion_imag
    _atom_type_scat_source
    'C' 'C' 0.0033 0.0016
                         'International Tables Vol C Tables 4.2.6.8 and 6.1.1.4'
    'H' 'H' 0.0000 0.0000
                         'International Tables Vol C Tables 4.2.6.8 and 6.1.1.4'
    'O' 'O' 0.0106 0.0060
                         'International Tables Vol C Tables 4.2.6.8 and 6.1.1.4'
_computing_data_collection     'CAD-4 EXPRESS (Enraf--Nonius, 1994)'
_computing_cell_refinement     'CAD-4 EXPRESS (Enraf--Nonius, 1994)'
_computing_data_reduction     'XCAD4 (Harms & Wocadlo,1995)'
_computing_structure_solution     'SHELXS97 (Sheldrick, 2008)'
_computing_structure_refinement     'SHELXL97 (Sheldrick, 2008)'
_computing_molecular_graphics     'SHELXTL (Sheldrick, 2008)'
_computing_publication_material     'SHEXL97 (Sheldrick, 2008)'
loop_
    _atom_site_type_symbol
    _atom_site_label
    _atom_site_fract_x
    _atom_site_fract_y
    _atom_site_fract_z
    _atom_site_U_iso_or_equiv
    _atom_site_adp_type
    _atom_site_calc_flag
    _atom_site_refinement_flags
    _atom_site_occupancy
    _atom_site_disorder_assembly
    _atom_site_disorder_group
    O O1 0.99697(17) 0.6536(3) 0.9540(7) 0.1009(15) Uani d . 1 . .
    O O2 0.91875(17) 0.5243(3) 0.9640(8) 0.1170(19) Uani d . 1 . .
    H H2B 0.9493 0.4772 0.9603 0.176 Uiso calc R 1 . .
    C C1 0.5623(5) 0.9204(9) 0.5670(15) 0.149(4) Uani d . 1 . .
    H H1A 0.5421 0.9085 0.6725 0.179 Uiso calc R 1 . .
    H H1B 0.5589 0.9950 0.5113 0.179 Uiso calc R 1 . .
    C C2 0.5940(4) 0.8361(8) 0.5000(12) 0.119(3) Uani d . 1 . .
    H H2A 0.6125 0.8558 0.3947 0.143 Uiso calc R 1 . .
    C C3 0.5645(3) 0.6180(8) 0.4461(11) 0.124(3) Uani d . 1 . .
    H H3A 0.5725 0.6340 0.3264 0.186 Uiso calc R 1 . .
    H H3B 0.5200 0.6321 0.4713 0.186 Uiso calc R 1 . .
    H H3C 0.5752 0.5350 0.4715 0.186 Uiso calc R 1 . .
    C C4 0.6077(3) 0.7061(6) 0.5606(8) 0.0801(17) Uani d . 1 . .
    C C5 0.6758(2) 0.6766(5) 0.5262(7) 0.0711(14) Uani d . 1 . .
    H H5A 0.6874 0.6647 0.4118 0.085 Uiso calc R 1 . .
    C C6 0.7215(2) 0.6657(4) 0.6420(6) 0.0521(11) Uani d . 1 . .
    C C7 0.7116(2) 0.6929(4) 0.8315(6) 0.0498(11) Uani d . 1 . .
    H H7A 0.7139 0.6144 0.8911 0.060 Uiso calc R 1 . .
    C C8 0.6445(2) 0.7431(5) 0.8672(7) 0.0680(14) Uani d . 1 . .
    H H8A 0.6339 0.7301 0.9874 0.082 Uiso calc R 1 . .
    H H8B 0.6442 0.8300 0.8458 0.082 Uiso calc R 1 . .
    C C9 0.5940(2) 0.6822(6) 0.7544(8) 0.0787(16) Uani d . 1 . .
    H H9A 0.5518 0.7136 0.7837 0.094 Uiso calc R 1 . .
    H H9B 0.5940 0.5952 0.7760 0.094 Uiso calc R 1 . .
    C C10 0.7870(2) 0.6163(5) 0.5973(6) 0.0640(13) Uani d . 1 . .
    H H10A 0.7920 0.6179 0.4731 0.077 Uiso calc R 1 . .
    H H10B 0.7892 0.5320 0.6338 0.077 Uiso calc R 1 . .
    C C11 0.8424(2) 0.6850(5) 0.6776(6) 0.0577(12) Uani d . 1 . .
    H H11A 0.8465 0.7645 0.6245 0.069 Uiso calc R 1 . .
    H H11B 0.8822 0.6409 0.6592 0.069 Uiso calc R 1 . .
    C C12 0.82995(19) 0.6994(4) 0.8726(5) 0.0445(10) Uani d . 1 . .
    H H12A 0.8203 0.6169 0.9128 0.053 Uiso calc R 1 . .
    C C13 0.7675(2) 0.7720(4) 0.9057(5) 0.0484(11) Uani d . 1 . .
    C C14 0.8910(2) 0.7370(4) 0.9743(6) 0.0532(12) Uani d . 1 . .
    C C15 0.8742(3) 0.7497(5) 1.1667(7) 0.0662(14) Uani d . 1 . .
    H H15A 0.8647 0.6699 1.2137 0.079 Uiso calc R 1 . .
    H H15B 0.9110 0.7821 1.2280 0.079 Uiso calc R 1 . .
    C C16 0.8169(3) 0.8327(5) 1.1954(7) 0.0697(14) Uani d . 1 . .
    H H16A 0.8081 0.8385 1.3178 0.084 Uiso calc R 1 . .
    H H16B 0.8270 0.9137 1.1535 0.084 Uiso calc R 1 . .
    C C17 0.7580(2) 0.7849(5) 1.1030(5) 0.0562(13) Uani d . 1 . .
    H H17A 0.7224 0.8396 1.1244 0.067 Uiso calc R 1 . .
    H H17B 0.7469 0.7061 1.1505 0.067 Uiso calc R 1 . .
    C C18 0.7663(2) 0.8972(4) 0.8218(7) 0.0620(13) Uani d . 1 . .
    H H18A 0.8006 0.9458 0.8672 0.093 Uiso calc R 1 . .
    H H18B 0.7260 0.9360 0.8456 0.093 Uiso calc R 1 . .
    H H18C 0.7715 0.8887 0.6995 0.093 Uiso calc R 1 . .
    C C19 0.9237(2) 0.8539(5) 0.9099(8) 0.0758(16) Uani d . 1 . .
    H H19A 0.9608 0.8706 0.9794 0.114 Uiso calc R 1 . .
    H H19B 0.8941 0.9206 0.9181 0.114 Uiso calc R 1 . .
    H H19C 0.9366 0.8435 0.7922 0.114 Uiso calc R 1 . .
    C C20 0.9393(2) 0.6334(4) 0.9643(7) 0.062 Uani d . 1 . .
loop_
    _atom_site_aniso_label
    _atom_site_aniso_U_11
    _atom_site_aniso_U_22
    _atom_site_aniso_U_33
    _atom_site_aniso_U_12
    _atom_site_aniso_U_13
    _atom_site_aniso_U_23
    O1 0.0487(19) 0.069(2) 0.185(4) 0.0073(17) -0.008(3) -0.014(3)
    O2 0.065(2) 0.063(2) 0.223(6) 0.0112(18) -0.001(3) 0.030(3)
    C1 0.150(8) 0.132(7) 0.166(10) 0.000(6) -0.001(8) 0.027(7)
    C2 0.098(5) 0.129(7) 0.130(7) 0.024(5) -0.018(5) 0.027(6)
    C3 0.090(5) 0.158(7) 0.124(6) -0.019(5) -0.015(5) -0.021(6)
    C4 0.056(3) 0.104(5) 0.080(4) 0.003(3) -0.012(3) -0.004(4)
    C5 0.065(3) 0.086(4) 0.062(3) 0.001(3) 0.007(3) -0.009(3)
    C6 0.056(3) 0.049(2) 0.051(3) 0.000(2) 0.004(2) -0.009(2)
    C7 0.050(3) 0.052(3) 0.048(2) 0.007(2) 0.010(2) 0.007(2)
    C8 0.049(3) 0.088(3) 0.067(3) 0.012(3) 0.004(3) -0.003(3)
    C9 0.053(3) 0.084(4) 0.100(4) 0.003(3) 0.004(3) 0.008(4)
    C10 0.064(3) 0.076(3) 0.052(3) 0.008(3) 0.008(2) -0.013(3)
    C11 0.051(3) 0.069(3) 0.053(3) 0.010(2) 0.014(2) -0.002(3)
    C12 0.049(2) 0.042(2) 0.042(2) 0.0070(19) 0.007(2) 0.005(2)
    C13 0.055(2) 0.050(2) 0.041(2) 0.013(2) 0.004(2) 0.001(2)
    C14 0.052(2) 0.045(2) 0.063(3) 0.002(2) -0.004(2) 0.006(2)
    C15 0.071(3) 0.070(3) 0.057(3) 0.016(3) -0.011(3) 0.000(3)
    C16 0.089(4) 0.069(3) 0.052(3) 0.017(3) -0.009(3) -0.008(3)
    C17 0.068(3) 0.059(3) 0.042(3) 0.016(2) 0.001(2) -0.004(2)
    C18 0.073(3) 0.051(3) 0.062(3) 0.010(2) -0.006(3) 0.007(2)
    C19 0.070(3) 0.065(3) 0.093(4) -0.013(3) -0.021(3) 0.011(3)
    C20 0.068 0.053 0.064 -0.002 -0.007 0.008
_geom_special_details
;
 All esds (except the esd in the dihedral angle between two l.s. planes)
 are estimated using the full covariance matrix.  The cell esds are taken
 into account individually in the estimation of esds in distances, angles
 and torsion angles; correlations between esds in cell parameters are only
 used when they are defined by crystal symmetry.  An approximate (isotropic)
 treatment of cell esds is used for estimating esds involving l.s. planes.
;
loop_
    _geom_bond_atom_site_label_1
    _geom_bond_atom_site_label_2
    _geom_bond_site_symmetry_2
    _geom_bond_distance
    _geom_bond_publ_flag
    O1 C20 . 1.223(6) ?
    O2 C20 . 1.273(6) ?
    O2 H2B . 0.8200 ?
    C1 C2 . 1.251(11) ?
    C1 H1A . 0.9300 ?
    C1 H1B . 0.9300 ?
    C2 C4 . 1.531(10) ?
    C2 H2A . 0.9300 ?
    C3 C4 . 1.592(9) ?
    C3 H3A . 0.9600 ?
    C3 H3B . 0.9600 ?
    C3 H3C . 0.9600 ?
    C4 C5 . 1.479(7) ?
    C4 C9 . 1.554(8) ?
    C5 C6 . 1.315(6) ?
    C5 H5A . 0.9300 ?
    C6 C10 . 1.507(6) ?
    C6 C7 . 1.516(6) ?
    C7 C8 . 1.527(6) ?
    C7 C13 . 1.563(6) ?
    C7 H7A . 0.9800 ?
    C8 C9 . 1.524(7) ?
    C8 H8A . 0.9700 ?
    C8 H8B . 0.9700 ?
    C9 H9A . 0.9700 ?
    C9 H9B . 0.9700 ?
    C10 C11 . 1.514(7) ?
    C10 H10A . 0.9700 ?
    C10 H10B . 0.9700 ?
    C11 C12 . 1.544(6) ?
    C11 H11A . 0.9700 ?
    C11 H11B . 0.9700 ?
    C12 C13 . 1.546(6) ?
    C12 C14 . 1.552(6) ?
    C12 H12A . 0.9800 ?
    C13 C18 . 1.523(6) ?
    C13 C17 . 1.551(6) ?
    C14 C20 . 1.520(6) ?
    C14 C19 . 1.538(6) ?
    C14 C15 . 1.541(7) ?
    C15 C16 . 1.517(7) ?
    C15 H15A . 0.9700 ?
    C15 H15B . 0.9700 ?
    C16 C17 . 1.515(7) ?
    C16 H16A . 0.9700 ?
    C16 H16B . 0.9700 ?
    C17 H17A . 0.9700 ?
    C17 H17B . 0.9700 ?
    C18 H18A . 0.9600 ?
    C18 H18B . 0.9600 ?
    C18 H18C . 0.9600 ?
    C19 H19A . 0.9600 ?
    C19 H19B . 0.9600 ?
    C19 H19C . 0.9600 ?
loop_
    _geom_angle_atom_site_label_1
    _geom_angle_atom_site_label_2
    _geom_angle_atom_site_label_3
    _geom_angle_site_symmetry_1
    _geom_angle_site_symmetry_3
    _geom_angle
    _geom_angle_publ_flag
    C20 O2 H2B . . 109.5 ?
    C2 C1 H1A . . 120.0 ?
    C2 C1 H1B . . 120.0 ?
    H1A C1 H1B . . 120.0 ?
    C1 C2 C4 . . 131.5(10) ?
    C1 C2 H2A . . 114.3 ?
    C4 C2 H2A . . 114.3 ?
    C4 C3 H3A . . 109.5 ?
    C4 C3 H3B . . 109.5 ?
    H3A C3 H3B . . 109.5 ?
    C4 C3 H3C . . 109.5 ?
    H3A C3 H3C . . 109.5 ?
    H3B C3 H3C . . 109.5 ?
    C5 C4 C2 . . 109.1(6) ?
    C5 C4 C9 . . 108.3(5) ?
    C2 C4 C9 . . 114.9(6) ?
    C5 C4 C3 . . 107.9(5) ?
    C2 C4 C3 . . 106.9(6) ?
    C9 C4 C3 . . 109.5(6) ?
    C6 C5 C4 . . 126.2(5) ?
    C6 C5 H5A . . 116.9 ?
    C4 C5 H5A . . 116.9 ?
    C5 C6 C10 . . 122.0(4) ?
    C5 C6 C7 . . 123.1(4) ?
    C10 C6 C7 . . 114.7(4) ?
    C6 C7 C8 . . 111.8(4) ?
    C6 C7 C13 . . 111.4(4) ?
    C8 C7 C13 . . 114.4(4) ?
    C6 C7 H7A . . 106.2 ?
    C8 C7 H7A . . 106.2 ?
    C13 C7 H7A . . 106.2 ?
    C9 C8 C7 . . 111.6(4) ?
    C9 C8 H8A . . 109.3 ?
    C7 C8 H8A . . 109.3 ?
    C9 C8 H8B . . 109.3 ?
    C7 C8 H8B . . 109.3 ?
    H8A C8 H8B . . 108.0 ?
    C8 C9 C4 . . 110.8(5) ?
    C8 C9 H9A . . 109.5 ?
    C4 C9 H9A . . 109.5 ?
    C8 C9 H9B . . 109.5 ?
    C4 C9 H9B . . 109.5 ?
    H9A C9 H9B . . 108.1 ?
    C6 C10 C11 . . 114.5(4) ?
    C6 C10 H10A . . 108.6 ?
    C11 C10 H10A . . 108.6 ?
    C6 C10 H10B . . 108.6 ?
    C11 C10 H10B . . 108.6 ?
    H10A C10 H10B . . 107.6 ?
    C10 C11 C12 . . 109.1(4) ?
    C10 C11 H11A . . 109.9 ?
    C12 C11 H11A . . 109.9 ?
    C10 C11 H11B . . 109.9 ?
    C12 C11 H11B . . 109.9 ?
    H11A C11 H11B . . 108.3 ?
    C11 C12 C13 . . 110.9(3) ?
    C11 C12 C14 . . 112.8(4) ?
    C13 C12 C14 . . 117.8(3) ?
    C11 C12 H12A . . 104.6 ?
    C13 C12 H12A . . 104.6 ?
    C14 C12 H12A . . 104.6 ?
    C18 C13 C12 . . 114.1(4) ?
    C18 C13 C17 . . 109.7(4) ?
    C12 C13 C17 . . 108.6(4) ?
    C18 C13 C7 . . 109.4(4) ?
    C12 C13 C7 . . 106.2(3) ?
    C17 C13 C7 . . 108.7(4) ?
    C20 C14 C19 . . 108.4(4) ?
    C20 C14 C15 . . 105.6(4) ?
    C19 C14 C15 . . 109.9(4) ?
    C20 C14 C12 . . 108.5(4) ?
    C19 C14 C12 . . 114.8(4) ?
    C15 C14 C12 . . 109.3(4) ?
    C16 C15 C14 . . 112.1(4) ?
    C16 C15 H15A . . 109.2 ?
    C14 C15 H15A . . 109.2 ?
    C16 C15 H15B . . 109.2 ?
    C14 C15 H15B . . 109.2 ?
    H15A C15 H15B . . 107.9 ?
    C17 C16 C15 . . 111.0(4) ?
    C17 C16 H16A . . 109.4 ?
    C15 C16 H16A . . 109.4 ?
    C17 C16 H16B . . 109.4 ?
    C15 C16 H16B . . 109.4 ?
    H16A C16 H16B . . 108.0 ?
    C16 C17 C13 . . 113.4(4) ?
    C16 C17 H17A . . 108.9 ?
    C13 C17 H17A . . 108.9 ?
    C16 C17 H17B . . 108.9 ?
    C13 C17 H17B . . 108.9 ?
    H17A C17 H17B . . 107.7 ?
    C13 C18 H18A . . 109.5 ?
    C13 C18 H18B . . 109.5 ?
    H18A C18 H18B . . 109.5 ?
    C13 C18 H18C . . 109.5 ?
    H18A C18 H18C . . 109.5 ?
    H18B C18 H18C . . 109.5 ?
    C14 C19 H19A . . 109.5 ?
    C14 C19 H19B . . 109.5 ?
    H19A C19 H19B . . 109.5 ?
    C14 C19 H19C . . 109.5 ?
    H19A C19 H19C . . 109.5 ?
    H19B C19 H19C . . 109.5 ?
    O1 C20 O2 . . 120.0(5) ?
    O1 C20 C14 . . 121.1(4) ?
    O2 C20 C14 . . 118.8(4) ?
loop_
    _geom_torsion_atom_site_label_1
    _geom_torsion_atom_site_label_2
    _geom_torsion_atom_site_label_3
    _geom_torsion_atom_site_label_4
    _geom_torsion_site_symmetry_1
    _geom_torsion_site_symmetry_2
    _geom_torsion_site_symmetry_3
    _geom_torsion_site_symmetry_4
    _geom_torsion
    _geom_torsion_publ_flag
    C1 C2 C4 C5 . . . . -138.0(10) ?
    C1 C2 C4 C9 . . . . -16.1(13) ?
    C1 C2 C4 C3 . . . . 105.6(12) ?
    C2 C4 C5 C6 . . . . 108.1(7) ?
    C9 C4 C5 C6 . . . . -17.6(9) ?
    C3 C4 C5 C6 . . . . -136.1(6) ?
    C4 C5 C6 C10 . . . . 170.2(5) ?
    C4 C5 C6 C7 . . . . -5.4(9) ?
    C5 C6 C7 C8 . . . . -4.4(7) ?
    C10 C6 C7 C8 . . . . 179.7(4) ?
    C5 C6 C7 C13 . . . . -133.9(5) ?
    C10 C6 C7 C13 . . . . 50.2(5) ?
    C6 C7 C8 C9 . . . . 37.2(6) ?
    C13 C7 C8 C9 . . . . 165.1(4) ?
    C7 C8 C9 C4 . . . . -61.6(6) ?
    C5 C4 C9 C8 . . . . 49.7(7) ?
    C2 C4 C9 C8 . . . . -72.5(6) ?
    C3 C4 C9 C8 . . . . 167.2(5) ?
    C5 C6 C10 C11 . . . . 137.5(5) ?
    C7 C6 C10 C11 . . . . -46.6(6) ?
    C6 C10 C11 C12 . . . . 50.2(6) ?
    C10 C11 C12 C13 . . . . -60.7(5) ?
    C10 C11 C12 C14 . . . . 164.6(4) ?
    C11 C12 C13 C18 . . . . -56.5(5) ?
    C14 C12 C13 C18 . . . . 75.7(5) ?
    C11 C12 C13 C17 . . . . -179.2(4) ?
    C14 C12 C13 C17 . . . . -47.0(5) ?
    C11 C12 C13 C7 . . . . 64.1(4) ?
    C14 C12 C13 C7 . . . . -163.7(4) ?
    C6 C7 C13 C18 . . . . 66.0(5) ?
    C8 C7 C13 C18 . . . . -62.1(5) ?
    C6 C7 C13 C12 . . . . -57.6(4) ?
    C8 C7 C13 C12 . . . . 174.3(4) ?
    C6 C7 C13 C17 . . . . -174.2(4) ?
    C8 C7 C13 C17 . . . . 57.7(5) ?
    C11 C12 C14 C20 . . . . -65.6(5) ?
    C13 C12 C14 C20 . . . . 163.0(4) ?
    C11 C12 C14 C19 . . . . 55.8(5) ?
    C13 C12 C14 C19 . . . . -75.5(5) ?
    C11 C12 C14 C15 . . . . 179.8(4) ?
    C13 C12 C14 C15 . . . . 48.4(5) ?
    C20 C14 C15 C16 . . . . -168.9(4) ?
    C19 C14 C15 C16 . . . . 74.3(5) ?
    C12 C14 C15 C16 . . . . -52.4(6) ?
    C14 C15 C16 C17 . . . . 59.3(6) ?
    C15 C16 C17 C13 . . . . -58.9(6) ?
    C18 C13 C17 C16 . . . . -74.5(5) ?
    C12 C13 C17 C16 . . . . 50.8(5) ?
    C7 C13 C17 C16 . . . . 165.9(4) ?
    C19 C14 C20 O1 . . . . 18.5(7) ?
    C15 C14 C20 O1 . . . . -99.2(6) ?
    C12 C14 C20 O1 . . . . 143.8(5) ?
    C19 C14 C20 O2 . . . . -160.4(5) ?
    C15 C14 C20 O2 . . . . 81.9(6) ?
    C12 C14 C20 O2 . . . . -35.2(7) ?
data_global
_journal_date_recd_electronic     2007-02-08
_journal_date_accepted     2007-02-15
_journal_name_full     'Acta Crystallographica, Section E'
_journal_year     2009
_journal_volume     65
_journal_issue      5
_journal_page_first     o1117
_journal_page_last     o1117
_journal_paper_category     QO
_journal_coeditor_code     AT2757
_publ_contact_author_name     'Professor Zhen-dong Zhao'
_publ_contact_author_address
;
Institute of Chemical Industry of Forest Products
Chinese Academy of Forestry
Nanjing, 210042,
People's Republic of China
;
_publ_contact_author_email     sbkf@tom.com
_publ_contact_author_fax     '+86-25-85482455'
_publ_contact_author_phone     '+86-25-85482451'
_publ_section_title
;\
1,4a,7-Trimethyl-7-vinyl-1,2,3,4,4a,4b,5,6,7,9,10,10a-dodecahydrophenanthrene-\
1-carboxylic acid
;
loop_
    _publ_author_name
    _publ_author_address
    'Yu-xiang Chen'
;
Institute of Chemical Industry of Forest Products
Chinese Academy of Forestry
Nanjing, 210042,
People's Republic of China
;
    'Zhen-dong Zhao'
;
Institute of Chemical Industry of Forest Products
Chinese Academy of Forestry
Nanjing, 210042,
People's Republic of China
;
    'Yan Gu'
;
Institute of Chemical Industry of Forest Products
Chinese Academy of Forestry
Nanjing, 210042,
People's Republic of China
;
    'Yu-min Wang'
;
Institute of Chemical Industry of Forest Products
Chinese Academy of Forestry
Nanjing, 210042,
People's Republic of China
;
