# Supplementary material for: 1,4a,7-Trimethyl-7-vinyl-1,2,3,4,4a,4b,5,6,7,9,10,10a-dodeca­hydro­phenanthrene-1-carboxylic acid
Source: Acta Crystallogr Sect E Struct Rep Online. 2009 Apr 25;65(Pt 5):o1117. doi: 10.1107/S1600536809013233 (PMC2977793; doi:10.1107/S1600536809013233)
Supplement: Supplementary file 2 [file e-65-o1117-Isup2.hkl]

# 
# h,k,l, Fc-squared, Fo-squared, sigma(Fo-squared) and status flag 
# 
data_I 
_shelx_title ' H in P2(1)2(1)2' 
_shelx_refln_list_code          4 
_shelx_F_calc_maximum      187.21 
_exptl_crystal_F_000       664.00 
_reflns_d_resolution_high  0.8332 
 
loop_ 
 _symmetry_equiv_pos_as_xyz 
 'x, y, z' 
 '-x, -y, z' 
 '-x+1/2, y+1/2, -z' 
 'x+1/2, -y+1/2, -z' 
 
_cell_length_a    20.8180 
_cell_length_b    10.9900 
_cell_length_c     7.7650 
_cell_angle_alpha  90.000 
_cell_angle_beta   90.000 
_cell_angle_gamma  90.000 
 
_shelx_F_squared_multiplier     1.000 
 
loop_ 
 _refln_index_h 
 _refln_index_k 
 _refln_index_l 
 _refln_F_squared_calc 
 _refln_F_squared_meas 
 _refln_F_squared_sigma 
 _refln_observed_status 
   2   0   0     3622.77     2856.37     27.21 o 
   4   0   0     1017.21      925.46      5.60 o 
   6   0   0     7256.34     5922.23     67.78 o 
   8   0   0      190.68      184.49      3.70 o 
  10   0   0      442.15      473.29      6.50 o 
  12   0   0     1134.91     1252.40     11.92 o 
  14   0   0      323.90      347.97      7.26 o 
  16   0   0        9.84        5.41      3.52 o 
  18   0   0      276.95      290.36      8.52 o 
  20   0   0        2.02        3.58      3.58 o 
  22   0   0        7.48        5.28      4.08 o 
  24   0   0        0.57        2.92      4.86 o 
   1   1   0     1451.88     1043.03     17.41 o 
   2   1   0      261.26      233.69      2.32 o 
   3   1   0     1273.98     1151.65      5.93 o 
   4   1   0     1515.70     1397.89     28.65 o 
   5   1   0      243.91      249.22      3.44 o 
   6   1   0       92.16       87.12      2.42 o 
   7   1   0      180.65      137.04      4.81 o 
   8   1   0      321.95      318.65      5.03 o 
   9   1   0       60.53       83.78      2.15 o 
  10   1   0        0.22       -0.95      1.42 o 
  11   1   0      116.95      103.34      3.54 o 
  12   1   0       82.60       82.11      3.77 o 
  13   1   0       80.78       77.75      3.77 o 
  14   1   0       28.13       30.83      3.53 o 
  15   1   0      125.93      125.18      5.65 o 
  16   1   0      126.16      125.17      5.65 o 
  18   1   0      331.82      344.32      9.66 o 
  20   1   0        2.20       -4.72      4.72 o 
  21   1   0        1.19        2.37      3.54 o 
  22   1   0        0.11       -3.79      3.79 o 
  23   1   0        5.27       -6.88      6.88 o 
  24   1   0       49.76       58.75      6.67 o 
   0   2   0    35047.41    34898.27    151.17 o 
   1   2   0     2375.20     2020.58     32.26 o 
   3   2   0      295.89      305.84      3.58 o 
   4   2   0     1704.38     1783.69      9.34 o 
   5   2   0      363.16      301.70      4.31 o 
   6   2   0      493.32      461.34      5.52 o 
   7   2   0      698.72      712.46      8.21 o 
   8   2   0     2401.49     2431.96     13.95 o 
   9   2   0      233.04      269.52      5.12 o 
  10   2   0        0.76        1.21      1.69 o 
  11   2   0      103.41       88.03      3.60 o 
  12   2   0        7.49        5.72      2.39 o 
  13   2   0      110.07      131.29      4.99 o 
  14   2   0      125.70      128.44      4.97 o 
  15   2   0      104.05      109.11      4.95 o 
  16   2   0        3.37        5.87      3.29 o 
  17   2   0      114.56       92.39      5.63 o 
  18   2   0      132.78      143.48      6.56 o 
  19   2   0       67.18       77.57      6.08 o 
  20   2   0       17.06       12.60      4.67 o 
  21   2   0       31.21       36.62      4.90 o 
  22   2   0        0.00        1.39      3.73 o 
  23   2   0        0.31       -0.47      4.20 o 
  24   2   0        4.14       -3.73      5.12 o 
   1   3   0      687.63      691.07      4.38 o 
   2   3   0        1.19        1.74      0.99 o 
   3   3   0     1252.69     1232.98      9.40 o 
   4   3   0      292.36      315.94      3.30 o 
   5   3   0      154.99      123.80      3.28 o 
   6   3   0      319.78      248.47      6.54 o 
   7   3   0     6460.13     5838.36     85.88 o 
   8   3   0      131.16      134.59      4.21 o 
   9   3   0       58.02       58.54      3.92 o 
  10   3   0        3.11        4.20      2.67 o 
  11   3   0        9.23        8.69      2.17 o 
  12   3   0        4.77        0.60      2.63 o 
  13   3   0        0.52        6.42      2.38 o 
  14   3   0        6.47        3.55      2.60 o 
  15   3   0       77.88       77.37      4.23 o 
  16   3   0      194.18      188.93      6.56 o 
  17   3   0       20.56       25.39      4.43 o 
  18   3   0       50.63       33.18      5.11 o 
  19   3   0      181.43      175.54      7.17 o 
  20   3   0        0.32       -4.15      4.15 o 
  21   3   0        0.30        1.15      3.67 o 
  22   3   0        0.27       -0.46      3.90 o 
  23   3   0        0.54       -1.60      4.35 o 
  24   3   0       12.65       18.51      4.34 o 
   0   4   0     1002.19     1055.67      8.27 o 
   1   4   0     2052.33     2008.94     11.63 o 
   2   4   0      303.46      377.77      5.12 o 
   3   4   0        5.46       13.30      1.73 o 
   4   4   0     2547.36     2870.68     15.16 o 
   5   4   0      645.49      598.27      9.50 o 
   6   4   0       46.32       39.85      3.23 o 
   7   4   0      223.65      174.84      4.71 o 
   8   4   0     1230.60     1340.67     12.14 o 
   9   4   0       36.15       41.41      3.67 o 
  10   4   0      128.00      109.92      4.13 o 
  11   4   0       62.81       46.52      4.09 o 
  12   4   0       13.77       15.52      2.62 o 
  13   4   0        2.15        0.71      2.85 o 
  14   4   0      191.37      183.16      6.12 o 
  15   4   0        1.81       -3.27      3.27 o 
  16   4   0       20.15       22.51      3.94 o 
  17   4   0      252.57      284.20      8.31 o 
  18   4   0       69.52       70.21      5.51 o 
  19   4   0       32.85       25.33      4.33 o 
  20   4   0        0.76       -3.86      3.86 o 
  21   4   0       13.64       14.92      3.84 o 
  22   4   0        3.92       -1.58      3.82 o 
  23   4   0        0.43        2.25      4.04 o 
   1   5   0        0.04       -0.95      1.42 o 
   2   5   0      147.15      179.55      4.81 o 
   3   5   0       99.45       96.30      3.39 o 
   4   5   0        0.99       -1.71      1.71 o 
   5   5   0      337.60      355.68      6.14 o 
   6   5   0      130.20      132.84      4.17 o 
   7   5   0      528.82      541.73      8.33 o 
   8   5   0     1028.42     1168.33     12.22 o 
   9   5   0      416.65      488.17      8.48 o 
  10   5   0      208.13      209.62      6.01 o 
  11   5   0      125.97      128.31      5.01 o 
  12   5   0       41.15       36.91      3.31 o 
  13   5   0      116.06      106.56      4.93 o 
  14   5   0       42.76       35.86      4.19 o 
  15   5   0        4.62        1.85      3.23 o 
  16   5   0       83.29       73.62      5.05 o 
  17   5   0        0.42       -1.82      3.64 o 
  18   5   0        0.02        1.59      3.16 o 
  19   5   0        7.39       11.91      4.04 o 
  20   5   0        6.21        5.58      3.57 o 
  21   5   0        1.67       10.44      3.77 o 
  22   5   0        7.02        5.74      4.19 o 
  23   5   0        0.06       -3.96      4.17 o 
   0   6   0      869.35      804.56      9.39 o 
   1   6   0      232.39      231.93      5.19 o 
   2   6   0      123.41      120.05      4.75 o 
   3   6   0      541.41      540.14      9.35 o 
   4   6   0       18.54       18.74      2.64 o 
   5   6   0      505.72      437.10      7.48 o 
   6   6   0      211.63      238.67      5.79 o 
   7   6   0       26.28       26.44      3.12 o 
   8   6   0      624.94      507.34     10.07 o 
   9   6   0       96.57      106.03      5.24 o 
  10   6   0      419.85      357.80      8.06 o 
  11   6   0        0.68       -3.05      3.05 o 
  12   6   0      318.96      293.93      7.94 o 
  13   6   0      122.17      109.25      5.55 o 
  14   6   0       33.14       33.05      4.13 o 
  15   6   0       18.99       20.26      4.09 o 
  16   6   0       14.81        9.71      3.84 o 
  17   6   0       24.89       22.18      4.49 o 
  18   6   0       10.06        9.78      3.77 o 
  19   6   0        1.27        1.10      3.75 o 
  20   6   0        0.75        2.41      3.72 o 
  21   6   0        4.10        4.35      4.57 o 
  22   6   0       10.38       12.32      4.75 o 
   1   7   0      122.63      127.15      4.69 o 
   2   7   0       52.13       39.09      3.06 o 
   3   7   0       51.30       60.04      3.31 o 
   4   7   0       39.47       39.80      3.31 o 
   5   7   0       14.31       17.06      2.85 o 
   6   7   0       34.69       34.10      3.31 o 
   7   7   0       16.74       17.48      3.54 o 
   8   7   0      686.46      645.59     10.85 o 
   9   7   0      452.03      395.58      8.90 o 
  10   7   0      554.54      569.91     10.72 o 
  11   7   0       10.80        6.92      3.47 o 
  12   7   0        5.79        6.42      2.98 o 
  13   7   0       25.98       19.78      4.32 o 
  14   7   0        0.07       -0.90      3.60 o 
  15   7   0        3.69        2.69      3.80 o 
  16   7   0       60.86       56.09      5.32 o 
  17   7   0        4.22        5.49      3.73 o 
  18   7   0        0.77        0.22      3.49 o 
  19   7   0        2.77        4.33      3.89 o 
  20   7   0        2.05       -0.43      4.29 o 
  21   7   0       23.95       21.28      5.32 o 
   0   8   0        7.61        2.34      2.80 o 
   1   8   0       66.82       81.00      4.43 o 
   2   8   0      130.83      112.45      4.91 o 
   3   8   0      173.16      157.01      5.62 o 
   4   8   0        1.37        0.70      2.81 o 
   5   8   0      399.67      365.93      8.41 o 
   6   8   0      190.88      175.05      6.29 o 
   7   8   0       48.88       53.39      4.64 o 
   8   8   0      102.84       94.52      5.32 o 
   9   8   0       30.35       37.68      4.36 o 
  10   8   0       21.03       15.98      4.11 o 
  11   8   0       52.21       43.74      4.54 o 
  12   8   0       22.91       21.36      3.82 o 
  13   8   0        0.60        6.24      3.56 o 
  14   8   0       14.38        9.73      3.98 o 
  15   8   0        8.42        3.72      3.72 o 
  16   8   0       41.06       30.84      4.77 o 
  17   8   0        2.12       -0.65      3.88 o 
  18   8   0        8.08       11.30      3.84 o 
  19   8   0        1.26        1.48      3.81 o 
   1   9   0        1.51        5.11      3.02 o 
   2   9   0      189.22      184.78      6.73 o 
   3   9   0       79.28       70.64      4.86 o 
   4   9   0      296.71      299.00      8.55 o 
   5   9   0        0.00        4.14      3.22 o 
   6   9   0        6.21        6.87      3.45 o 
   7   9   0       42.02       45.42      4.33 o 
   8   9   0      225.32      192.35      7.04 o 
   9   9   0       29.56       25.48      4.28 o 
  10   9   0        0.15       -1.35      3.58 o 
  11   9   0       26.47       18.66      4.22 o 
  12   9   0       11.72        7.49      4.18 o 
  13   9   0       50.76       60.28      5.24 o 
  14   9   0       12.70       17.10      3.90 o 
  15   9   0        1.60        0.86      4.07 o 
  16   9   0       15.87       12.53      4.46 o 
  17   9   0       12.99       12.83      4.62 o 
  18   9   0        1.42       -0.63      3.96 o 
   0  10   0        1.88        1.86      3.71 o 
   1  10   0       12.87       16.19      3.48 o 
   2  10   0      157.85      140.37      6.69 o 
   3  10   0      217.77      272.20      7.12 o 
   4  10   0       16.09       17.58      3.65 o 
   5  10   0        0.99        0.91      3.41 o 
   6  10   0        0.37       -3.61      3.61 o 
   7  10   0        8.08       12.57      3.37 o 
   8  10   0       11.68       10.49      3.79 o 
   9  10   0       33.17       32.09      4.64 o 
  10  10   0        3.83       12.52      3.51 o 
  11  10   0        5.36        1.53      3.92 o 
  12  10   0        0.19        0.86      3.66 o 
  13  10   0       16.03       15.39      4.06 o 
  14  10   0        8.89        1.70      4.24 o 
  15  10   0        0.71       -2.31      3.99 o 
  16  10   0       32.12       34.68      4.99 o 
   1  11   0       14.12       17.27      3.91 o 
   2  11   0        4.78        5.71      3.89 o 
   3  11   0        0.06        4.77      3.64 o 
   4  11   0       16.00        9.71      3.84 o 
   5  11   0        1.95        0.90      3.59 o 
   6  11   0       27.83       32.74      4.46 o 
   7  11   0       16.94        7.96      4.20 o 
   8  11   0        1.01        3.72      3.72 o 
   9  11   0       12.60       12.17      4.12 o 
  10  11   0        1.22        3.23      3.88 o 
  11  11   0        1.03        0.85      3.84 o 
  12  11   0       31.94       26.64      5.08 o 
  13  11   0        9.98       10.67      4.40 o 
   0  12   0        2.69       10.41      4.16 o 
   1  12   0       39.43       32.10      5.05 o 
   2  12   0        0.22        1.59      4.09 o 
   3  12   0        1.32        2.02      4.06 o 
   4  12   0        5.14        2.69      4.03 o 
   5  12   0        0.62       -4.21      4.21 o 
   6  12   0        5.22        5.06      3.96 o 
   7  12   0        1.13        1.95      4.36 o 
   8  12   0        8.22        6.04      4.53 o 
   9  12   0       14.48       21.14      5.12 o 
  10  12   0        8.04        8.67      4.86 o 
   1  13   0        0.02       -2.96      4.11 o 
   2  13   0        0.09        3.16      4.53 o 
   3  13   0        9.21        8.72      4.69 o 
   4  13   0        0.19       -4.64      4.64 o 
   0   0   1     6666.30     7154.67     51.23 o 
   1   0   1      157.29      116.76      1.81 o 
   2   0   1        0.97        0.92      0.67 o 
   3   0   1     1163.10     1385.34      6.52 o 
   4   0   1      759.88      860.59      5.81 o 
   5   0   1      340.79      350.69      4.02 o 
   6   0   1      113.25       92.07      2.91 o 
   9   0   1      364.97      343.12      7.26 o 
  15   0   1       19.26       17.99      7.19 o 
  16   0   1      165.97      170.82      7.22 o 
  18   0   1       11.55       11.04      5.15 o 
  19   0   1        1.21       -1.89      3.77 o 
  20   0   1        0.24       -3.55      3.55 o 
  21   0   1       12.74       13.09      4.04 o 
  22   0   1        7.54       -4.55      4.55 o 
  23   0   1        9.24        6.25      4.57 o 
  24   0   1        4.91       -5.57      5.57 o 
 -24   1   1        4.13       13.42      4.72 o 
 -23   1   1        4.72        0.74      4.19 o 
 -22   1   1        5.57        3.93      4.66 o 
 -21   1   1        3.67       -3.66      4.40 o 
 -20   1   1        5.30       -4.37      4.37 o 
 -19   1   1        2.30       -5.31      5.31 o 
 -18   1   1      288.50      288.24      8.89 o 
 -17   1   1      316.62      276.57     10.28 o 
 -16   1   1      483.27      408.81     10.24 o 
 -15   1   1      484.35      497.27      9.72 o 
 -14   1   1       74.64       92.64      4.71 o 
 -13   1   1       80.14       92.70      4.22 o 
 -12   1   1      113.14      105.88      3.98 o 
 -11   1   1      367.83      388.61      6.75 o 
 -10   1   1      521.18      531.24      7.21 o 
  -9   1   1      169.22      154.27      5.09 o 
  -8   1   1     1089.99     1215.48      9.50 o 
  -7   1   1       89.57       70.89      2.52 o 
  -6   1   1      596.01      634.88      5.97 o 
  -5   1   1      173.85      126.36      2.51 o 
  -4   1   1     3223.74     2976.07     43.59 o 
  -3   1   1      655.43      655.28      5.50 o 
  -2   1   1    12757.48    12525.51     81.73 o 
  -1   1   1     8094.04     8029.95     60.69 o 
   0   1   1     1379.43     1643.47     25.89 o 
 -24   2   1        3.66        4.33      5.35 o 
 -23   2   1        6.05        2.27      4.79 o 
 -22   2   1        0.33        7.01      4.25 o 
 -21   2   1       17.11       21.11      4.97 o 
 -20   2   1       18.04       16.26      4.44 o 
 -19   2   1       11.77        3.42      4.15 o 
 -18   2   1       21.94       21.10      4.12 o 
 -17   2   1       55.37       61.39      4.82 o 
 -16   2   1       65.32       54.25      4.78 o 
 -15   2   1       35.05       33.92      3.79 o 
 -14   2   1       54.98       56.30      3.77 o 
 -13   2   1       28.95       38.82      3.27 o 
 -12   2   1       89.81       81.96      4.41 o 
 -11   2   1       46.48       53.73      3.23 o 
 -10   2   1      775.57      740.38      8.74 o 
  -9   2   1      609.01      712.20      8.22 o 
  -8   2   1     2525.75     2903.20     15.14 o 
  -7   2   1      214.67      231.90      4.27 o 
  -6   2   1       17.24       21.70      2.24 o 
  -5   2   1      165.18      184.68      3.34 o 
  -4   2   1      857.13      871.43      7.39 o 
  -3   2   1     3006.53     2518.52     41.13 o 
  -2   2   1      565.05      551.05      5.43 o 
  -1   2   1     3299.00     2757.70     40.36 o 
   0   2   1     2232.62     2144.21      9.11 o 
 -24   3   1        4.64       11.23      5.23 o 
 -23   3   1        3.76       -2.07      4.65 o 
 -22   3   1        1.12        5.12      4.34 o 
 -21   3   1        4.96       10.38      4.04 o 
 -20   3   1       11.15       12.02      4.76 o 
 -19   3   1       76.97       84.57      6.20 o 
 -18   3   1       64.62       73.42      6.15 o 
 -17   3   1      346.97      321.03      9.00 o 
 -16   3   1      303.10      305.44      8.20 o 
 -15   3   1       43.45       38.89      4.30 o 
 -14   3   1       10.26        8.75      3.31 o 
 -13   3   1       70.42       70.52      4.22 o 
 -12   3   1      284.96      268.10      6.27 o 
 -11   3   1       60.54       77.35      3.68 o 
 -10   3   1     1017.35     1075.76     10.79 o 
  -9   3   1       27.09       27.19      2.72 o 
  -8   3   1      435.68      490.29      6.76 o 
  -7   3   1     1605.39     1491.63     12.42 o 
  -6   3   1      775.37      705.36      7.39 o 
  -5   3   1     2301.91     2347.50     12.43 o 
  -4   3   1     1790.19     1656.71      9.95 o 
  -3   3   1      348.81      373.29      4.71 o 
  -2   3   1     1601.24     1655.35      9.41 o 
  -1   3   1      255.82      187.68      3.23 o 
   0   3   1     6221.67     5690.03     68.29 o 
 -23   4   1        0.50        1.59      4.78 o 
 -22   4   1        3.88        2.62      4.71 o 
 -21   4   1        4.33       -1.04      4.65 o 
 -20   4   1        5.57       -3.57      4.59 o 
 -19   4   1        2.41        3.28      3.79 o 
 -18   4   1       31.96       36.40      4.99 o 
 -17   4   1        1.52       -2.71      3.95 o 
 -16   4   1      113.89      121.14      6.33 o 
 -15   4   1       60.72       58.09      4.82 o 
 -14   4   1       15.30       12.64      3.34 o 
 -13   4   1       26.93       33.99      3.30 o 
 -12   4   1       44.34       41.60      3.27 o 
 -11   4   1      241.17      243.60      6.03 o 
 -10   4   1      164.56      180.05      5.06 o 
  -9   4   1       66.41       61.06      3.18 o 
  -8   4   1      921.85     1058.66     10.46 o 
  -7   4   1       18.32       22.74      2.26 o 
  -6   4   1      768.96      764.94      8.12 o 
  -5   4   1      181.19      159.12      4.04 o 
  -4   4   1     1052.04     1057.04      9.07 o 
  -3   4   1        6.95        2.27      1.59 o 
  -2   4   1     1094.14     1069.67      9.69 o 
  -1   4   1      804.28      891.26      7.93 o 
   0   4   1     2324.50     2592.48     13.41 o 
 -22   5   1        1.19       -2.15      5.11 o 
 -21   5   1        8.46       11.92      4.77 o 
 -20   5   1        0.49        6.26      4.44 o 
 -19   5   1        7.39       10.30      4.37 o 
 -18   5   1        8.18        6.86      4.31 o 
 -17   5   1        1.97        0.75      4.02 o 
 -16   5   1       47.30       41.85      4.96 o 
 -15   5   1       34.07       41.58      4.41 o 
 -14   5   1        5.57        1.93      3.63 o 
 -13   5   1       15.03       13.15      3.35 o 
 -12   5   1      100.15       97.73      4.97 o 
 -11   5   1      176.24      154.03      5.39 o 
 -10   5   1      142.15      146.62      5.12 o 
  -9   5   1       24.39       28.58      2.99 o 
  -8   5   1      234.03      236.21      6.42 o 
  -7   5   1       96.81       92.89      3.89 o 
  -6   5   1      185.91      209.86      5.02 o 
  -5   5   1       72.68       86.53      3.42 o 
  -4   5   1        6.92        7.98      1.83 o 
  -3   5   1      216.72      279.07      5.28 o 
  -2   5   1      305.25      276.25      6.24 o 
  -1   5   1      355.22      357.36      5.84 o 
   0   5   1     3230.36     3354.42     17.31 o 
 -22   6   1        0.31       -0.82      5.81 o 
 -21   6   1       13.53       13.07      5.72 o 
 -20   6   1        1.89       -4.03      4.83 o 
 -19   6   1        0.78        5.01      4.22 o 
 -18   6   1       17.49       16.63      4.94 o 
 -17   6   1        0.59       -2.56      4.09 o 
 -16   6   1       41.69       28.29      4.80 o 
 -15   6   1      114.76      119.90      6.23 o 
 -14   6   1      175.38      175.55      6.89 o 
 -13   6   1       16.63       23.59      3.40 o 
 -12   6   1       51.50       47.14      4.57 o 
 -11   6   1        1.29        3.57      2.62 o 
 -10   6   1       74.03       80.98      4.49 o 
  -9   6   1      337.01      358.19      7.75 o 
  -8   6   1      252.04      255.00      6.52 o 
  -7   6   1      437.00      453.56      7.89 o 
  -6   6   1       22.36       24.05      2.78 o 
  -5   6   1      225.06      235.71      5.78 o 
  -4   6   1      207.61      181.85      4.87 o 
  -3   6   1      178.79      169.17      4.64 o 
  -2   6   1      861.88      834.99      9.84 o 
  -1   6   1      117.80      109.92      4.00 o 
   0   6   1       69.43       95.24      3.78 o 
 -21   7   1       15.43        8.42      7.02 o 
 -20   7   1        5.45        5.52      5.24 o 
 -19   7   1        4.13       17.63      4.60 o 
 -18   7   1        1.59        3.20      4.80 o 
 -17   7   1       23.79       34.38      5.51 o 
 -16   7   1       20.29       19.38      5.17 o 
 -15   7   1       32.85       31.35      5.10 o 
 -14   7   1       27.49       28.40      5.03 o 
 -13   7   1      126.68      107.01      6.21 o 
 -12   7   1        6.82       10.54      3.68 o 
 -11   7   1       56.90       50.98      4.37 o 
 -10   7   1       92.55       99.84      5.05 o 
  -9   7   1       37.64       47.71      4.05 o 
  -8   7   1        2.13       -1.66      3.32 o 
  -7   7   1       28.30       21.46      3.30 o 
  -6   7   1       26.33       24.20      3.05 o 
  -5   7   1      222.51      226.78      6.34 o 
  -4   7   1      124.94      100.40      4.46 o 
  -3   7   1      268.24      271.37      6.58 o 
  -2   7   1       51.90       50.34      3.53 o 
  -1   7   1       85.21       64.66      3.54 o 
   0   7   1        5.00        6.63      2.60 o 
 -19   8   1        1.94        8.67      5.31 o 
 -18   8   1        2.10        9.89      4.66 o 
 -17   8   1        6.45       -1.62      5.40 o 
 -16   8   1        2.86        4.51      4.78 o 
 -15   8   1        2.15        5.74      4.44 o 
 -14   8   1        4.11       10.04      3.87 o 
 -13   8   1        6.50       14.22      4.06 o 
 -12   8   1       17.48       16.31      4.02 o 
 -11   8   1        6.38       -2.98      3.97 o 
 -10   8   1        7.54       12.03      3.93 o 
  -9   8   1      102.59      102.69      5.60 o 
  -8   8   1       15.90        7.97      4.10 o 
  -7   8   1      489.40      479.02     10.09 o 
  -6   8   1       53.02       48.23      4.30 o 
  -5   8   1      174.71      177.34      6.43 o 
  -4   8   1      108.70       89.98      4.99 o 
  -3   8   1        5.66        9.47      2.85 o 
  -2   8   1       56.86       68.23      4.04 o 
  -1   8   1       20.01       18.01      3.08 o 
   0   8   1      298.54      279.29      7.35 o 
 -18   9   1        2.96       -5.38      5.95 o 
 -17   9   1       20.41       27.23      6.11 o 
 -16   9   1       13.00       21.83      4.92 o 
 -15   9   1        0.36        3.75      4.29 o 
 -14   9   1        0.32       -4.49      4.49 o 
 -13   9   1       41.59       35.67      5.47 o 
 -12   9   1        3.98        2.57      4.36 o 
 -11   9   1       41.44       43.12      5.08 o 
 -10   9   1        2.82        4.26      3.76 o 
  -9   9   1       64.06       51.13      5.21 o 
  -8   9   1       42.69       47.48      5.16 o 
  -7   9   1        5.41       -0.49      3.91 o 
  -6   9   1        2.09       11.40      3.64 o 
  -5   9   1      252.95      223.97      7.48 o 
  -4   9   1      200.98      181.58      6.96 o 
  -3   9   1        0.63       -3.83      3.83 o 
  -2   9   1      102.31       93.27      5.72 o 
  -1   9   1       54.98       59.00      4.52 o 
   0   9   1       52.64       36.80      4.27 o 
 -16  10   1       13.89       12.39      6.48 o 
 -15  10   1        6.13       14.09      5.53 o 
 -14  10   1        6.01       -3.26      5.44 o 
 -13  10   1        2.78       12.28      4.54 o 
 -12  10   1        0.80        5.78      4.47 o 
 -11  10   1        6.63       15.57      4.67 o 
 -10  10   1        7.04       10.76      4.35 o 
  -9  10   1       17.64       15.71      5.07 o 
  -8  10   1       41.66       38.84      5.02 o 
  -7  10   1       27.45       29.29      4.47 o 
  -6  10   1        3.53        4.93      4.18 o 
  -5  10   1       22.83       13.43      4.63 o 
  -4  10   1       27.02       18.68      4.60 o 
  -3  10   1      137.39      110.14      7.25 o 
  -2  10   1       99.81      101.74      6.23 o 
  -1  10   1        4.12        3.58      3.82 o 
   0  10   1       41.54       46.58      4.99 o 
 -13  11   1        2.49        0.00      5.50 o 
 -12  11   1        2.97       -1.62      5.12 o 
 -11  11   1        1.06       -4.25      5.32 o 
 -10  11   1       18.89       25.93      5.75 o 
  -9  11   1        1.76        2.32      4.65 o 
  -8  11   1       17.69        7.65      4.85 o 
  -7  11   1        3.74        4.28      4.55 o 
  -6  11   1        2.89        0.25      4.50 o 
  -5  11   1       15.05       15.72      4.45 o 
  -4  11   1        3.66       -0.98      4.16 o 
  -3  11   1        6.99        2.67      4.12 o 
  -2  11   1        6.47        3.86      3.86 o 
  -1  11   1       34.46       29.45      5.03 o 
   0  11   1       29.33       24.50      4.52 o 
 -10  12   1       13.93       23.83      6.16 o 
  -9  12   1        5.18        6.07      5.54 o 
  -8  12   1       22.71       26.75      5.71 o 
  -7  12   1        0.44        6.15      4.87 o 
  -6  12   1        3.15        2.02      4.56 o 
  -5  12   1        8.44       10.00      4.75 o 
  -4  12   1        6.59        2.22      4.70 o 
  -3  12   1       21.08       22.77      4.65 o 
  -2  12   1        6.91       13.57      4.11 o 
  -1  12   1        6.50       12.72      3.84 o 
   0  12   1        6.36        4.28      4.52 o 
  -3  13   1        5.28       13.07      4.68 o 
  -2  13   1        1.68        8.52      4.62 o 
  -1  13   1        2.55        6.50      4.82 o 
   0  13   1        6.44        0.95      5.23 o 
   0   0   2     6614.20     6450.44     67.35 o 
   1   0   2      476.21      330.46      3.89 o 
   2   0   2     5475.56     5080.71     60.21 o 
   3   0   2     2549.33     2351.77     10.94 o 
   4   0   2        7.51        6.65      1.33 o 
   5   0   2       46.39       35.40      1.77 o 
   6   0   2     1102.63     1151.55      8.71 o 
   7   0   2     1034.32      921.15      8.27 o 
   8   0   2      109.37       89.52      3.12 o 
   9   0   2       20.60       15.75      2.91 o 
  10   0   2      186.80      151.45      4.94 o 
  11   0   2      414.92      421.29      7.89 o 
  12   0   2      248.24      241.08      6.78 o 
  13   0   2      129.00      125.20      5.68 o 
  14   0   2        4.45       -5.48      5.48 o 
  15   0   2      154.08      121.07      6.88 o 
  16   0   2      123.81      114.50      8.98 o 
  17   0   2      282.74      270.07      9.49 o 
  19   0   2       15.85       12.48      5.61 o 
  20   0   2        0.05       -4.00      4.00 o 
  21   0   2        0.61        1.18      3.54 o 
  22   0   2        2.58        9.75      4.04 o 
  23   0   2        1.74        4.79      3.83 o 
  24   0   2        0.26        5.06      4.57 o 
 -24   1   2        2.34       -4.99      4.99 o 
 -23   1   2        8.56        0.75      4.70 o 
 -22   1   2        2.24       -4.68      4.68 o 
 -21   1   2        5.84        5.14      4.16 o 
 -20   1   2        7.30        3.17      4.40 o 
 -19   1   2        0.39       -4.12      4.12 o 
 -18   1   2       18.15       21.04      3.63 o 
 -17   1   2        4.12        2.16      3.86 o 
 -16   1   2       86.04       79.94      5.04 o 
 -15   1   2       62.17       67.94      4.55 o 
 -14   1   2       14.13       14.54      2.62 o 
 -13   1   2      105.51      101.29      4.52 o 
 -12   1   2       97.85       96.99      4.27 o 
 -11   1   2      218.98      272.70      5.92 o 
 -10   1   2      185.37      247.56      5.67 o 
  -9   1   2      230.73      213.95      5.89 o 
  -8   1   2      906.51     1018.30      9.69 o 
  -7   1   2      945.05      988.20      8.97 o 
  -6   1   2      241.06      264.80      5.16 o 
  -5   1   2      109.05      155.73      3.29 o 
  -4   1   2      774.47      730.91      7.54 o 
  -3   1   2      384.96      370.73      5.15 o 
  -2   1   2     2143.55     1714.49      9.53 o 
  -1   1   2     1744.57     1761.90      9.23 o 
   0   1   2       30.68       46.84      1.86 o 
 -24   2   2       13.91       20.47      6.15 o 
 -23   2   2        3.42       -0.51      5.33 o 
 -22   2   2        3.09        1.77      4.54 o 
 -21   2   2        5.32       10.75      4.25 o 
 -20   2   2        2.95       -4.48      4.48 o 
 -19   2   2       77.55       93.76      5.92 o 
 -18   2   2       92.23       77.95      5.64 o 
 -17   2   2      130.87      123.97      6.33 o 
 -16   2   2      125.67      128.77      6.06 o 
 -15   2   2      215.50      217.34      6.98 o 
 -14   2   2      160.56      157.93      5.73 o 
 -13   2   2       13.23       13.08      3.09 o 
 -12   2   2      231.36      175.45      5.21 o 
 -11   2   2      152.43      175.92      4.94 o 
 -10   2   2       58.61       88.33      3.51 o 
  -9   2   2       91.80      106.87      3.73 o 
  -8   2   2      815.43      909.51      9.34 o 
  -7   2   2      786.90      921.55      8.84 o 
  -6   2   2      353.95      385.56      4.63 o 
  -5   2   2      273.13      300.21      4.85 o 
  -4   2   2      385.19      294.87      4.62 o 
  -3   2   2      531.31      509.25      5.56 o 
  -2   2   2      310.81      311.99      3.24 o 
  -1   2   2      684.33      740.48      6.54 o 
   0   2   2       91.72       85.58      2.56 o 
 -23   3   2        6.72       17.73      5.22 o 
 -22   3   2        7.88        2.58      4.90 o 
 -21   3   2       17.79       26.34      4.60 o 
 -20   3   2       11.38       11.15      4.81 o 
 -19   3   2       34.14       32.89      5.27 o 
 -18   3   2        1.54        1.49      4.22 o 
 -17   3   2       54.71       43.91      5.42 o 
 -16   3   2      150.44      172.52      7.09 o 
 -15   3   2       94.18       84.68      5.59 o 
 -14   3   2       27.77       27.20      3.61 o 
 -13   3   2       36.49       36.55      3.58 o 
 -12   3   2        7.52       10.02      2.61 o 
 -11   3   2       55.02       53.47      3.30 o 
 -10   3   2       68.29       57.26      4.21 o 
  -9   3   2      552.34      567.17      8.17 o 
  -8   3   2       81.25      104.20      3.70 o 
  -7   3   2      402.42      427.43      6.71 o 
  -6   3   2      714.82      770.25      8.31 o 
  -5   3   2      328.15      336.35      6.21 o 
  -4   3   2      269.39      266.89      4.59 o 
  -3   3   2      306.49      330.31      6.00 o 
  -2   3   2       27.17       23.83      1.85 o 
  -1   3   2      205.11      183.92      4.19 o 
   0   3   2       32.85       49.00      2.10 o 
 -23   4   2        0.99        5.64      5.10 o 
 -22   4   2        0.88       -2.39      4.77 o 
 -21   4   2       11.10       13.89      4.45 o 
 -20   4   2        1.58        4.40      4.40 o 
 -19   4   2       28.60       29.71      4.61 o 
 -18   4   2       28.60       27.12      4.57 o 
 -17   4   2        6.04        8.27      4.01 o 
 -16   4   2      168.65      150.17      7.20 o 
 -15   4   2      267.31      260.11      8.11 o 
 -14   4   2      146.56      155.32      6.09 o 
 -13   4   2       51.30       45.57      4.10 o 
 -12   4   2       50.84       50.20      4.05 o 
 -11   4   2      120.33      151.34      5.22 o 
 -10   4   2        8.09       12.00      2.59 o 
  -9   4   2        6.12       13.56      2.10 o 
  -8   4   2      106.18      113.33      3.96 o 
  -7   4   2      490.23      497.33      7.43 o 
  -6   4   2      238.93      291.61      5.78 o 
  -5   4   2      279.67      264.79      6.23 o 
  -4   4   2      137.23      139.18      4.62 o 
  -3   4   2       10.40        9.03      1.86 o 
  -2   4   2      767.99      822.89      8.42 o 
  -1   4   2      306.15      360.47      5.63 o 
   0   4   2       23.56       23.12      2.12 o 
 -22   5   2        0.18       -5.73      5.73 o 
 -21   5   2        3.80        8.62      4.85 o 
 -20   5   2        4.20        3.46      5.05 o 
 -19   5   2        0.12       -1.57      4.19 o 
 -18   5   2        3.28        2.07      4.14 o 
 -17   5   2      108.91      117.37      6.90 o 
 -16   5   2       40.51       37.90      4.80 o 
 -15   5   2       59.87       59.69      5.49 o 
 -14   5   2       17.29       20.25      3.96 o 
 -13   5   2        6.01       13.94      3.18 o 
 -12   5   2       49.18       52.55      4.36 o 
 -11   5   2      135.97      146.01      5.53 o 
 -10   5   2       70.84       60.50      4.05 o 
  -9   5   2       25.59       25.54      3.07 o 
  -8   5   2        4.75        4.00      2.36 o 
  -7   5   2       81.16       89.69      3.99 o 
  -6   5   2       36.06       45.29      3.03 o 
  -5   5   2      280.70      295.89      6.08 o 
  -4   5   2      202.92      214.40      5.13 o 
  -3   5   2      591.72      678.72      8.68 o 
  -2   5   2      466.53      446.65      7.07 o 
  -1   5   2      244.95      286.77      5.67 o 
   0   5   2      248.42      204.42      6.17 o 
 -21   6   2        4.65        2.22      5.83 o 
 -20   6   2        3.31        1.64      5.19 o 
 -19   6   2        1.04       -3.50      4.85 o 
 -18   6   2        8.80        1.87      4.51 o 
 -17   6   2        2.23        8.63      3.93 o 
 -16   6   2       33.78       36.15      4.65 o 
 -15   6   2       52.56       48.44      5.11 o 
 -14   6   2       37.56       41.80      5.04 o 
 -13   6   2       66.34       67.24      4.99 o 
 -12   6   2       56.22       52.25      4.44 o 
 -11   6   2       23.92       22.94      3.66 o 
 -10   6   2       30.45       21.05      3.39 o 
  -9   6   2       51.50       50.92      3.84 o 
  -8   6   2       52.05       42.26      3.34 o 
  -7   6   2       57.22       47.28      3.56 o 
  -6   6   2        7.79        4.02      2.60 o 
  -5   6   2      140.11      141.40      4.73 o 
  -4   6   2       46.43       43.71      3.31 o 
  -3   6   2      208.20      188.23      6.15 o 
  -2   6   2      238.19      264.71      5.93 o 
  -1   6   2      223.22      274.96      6.18 o 
   0   6   2        2.13        2.87      2.14 o 
 -20   7   2        7.50       15.80      5.65 o 
 -19   7   2        1.01        2.22      5.00 o 
 -18   7   2        0.57       -1.10      4.63 o 
 -17   7   2       14.06       24.18      4.84 o 
 -16   7   2       31.16       31.51      5.30 o 
 -15   7   2        1.53        1.05      4.17 o 
 -14   7   2        3.09       11.85      4.12 o 
 -13   7   2       30.71       25.45      4.58 o 
 -12   7   2       37.52       25.91      4.53 o 
 -11   7   2       47.93       62.00      4.73 o 
 -10   7   2       15.93       22.69      3.70 o 
  -9   7   2       51.79       37.68      3.92 o 
  -8   7   2       82.92       95.49      5.11 o 
  -7   7   2        8.65       10.39      2.91 o 
  -6   7   2        8.15        6.73      2.89 o 
  -5   7   2       34.23       32.12      3.36 o 
  -4   7   2      102.22      116.82      4.79 o 
  -3   7   2       42.60       45.67      3.59 o 
  -2   7   2      100.03       88.99      4.31 o 
  -1   7   2      143.77      139.35      5.27 o 
   0   7   2       51.50       63.75      4.07 o 
 -19   8   2        0.15       -6.02      6.02 o 
 -18   8   2        3.23       -0.57      5.64 o 
 -17   8   2       15.97       24.64      5.26 o 
 -16   8   2        7.03        8.72      4.91 o 
 -15   8   2        2.93        4.29      4.56 o 
 -14   8   2        8.44       17.70      4.49 o 
 -13   8   2        9.86        9.65      4.17 o 
 -12   8   2       44.11       41.73      4.63 o 
 -11   8   2       28.65       32.59      4.32 o 
 -10   8   2       84.56       72.82      5.79 o 
  -9   8   2        3.90       13.22      3.75 o 
  -8   8   2       56.91       74.78      4.96 o 
  -7   8   2      116.85      112.89      5.90 o 
  -6   8   2      105.07      101.73      5.38 o 
  -5   8   2        7.88        5.84      3.41 o 
  -4   8   2       40.27       36.37      4.11 o 
  -3   8   2       26.58       25.62      3.38 o 
  -2   8   2        7.88        5.07      2.90 o 
  -1   8   2        1.75        6.02      2.90 o 
   0   8   2      219.28      251.96      7.23 o 
 -17   9   2        6.15       16.58      5.72 o 
 -16   9   2        1.15       10.11      4.77 o 
 -15   9   2        4.07        1.65      4.98 o 
 -14   9   2        3.58        4.35      4.61 o 
 -13   9   2        2.81        0.54      4.55 o 
 -12   9   2        4.04        3.97      4.49 o 
 -11   9   2       45.78       46.66      5.48 o 
 -10   9   2       29.62       22.41      5.15 o 
  -9   9   2        6.12       11.72      4.07 o 
  -8   9   2        5.70        5.56      4.29 o 
  -7   9   2        6.93        6.25      4.01 o 
  -6   9   2        7.70       10.19      3.98 o 
  -5   9   2       26.91       27.17      4.45 o 
  -4   9   2       63.63       75.66      5.15 o 
  -3   9   2       71.22       80.93      5.13 o 
  -2   9   2       78.73       85.45      5.35 o 
  -1   9   2        2.99        4.11      3.15 o 
   0   9   2       10.64        4.59      3.38 o 
 -15  10   2        9.56       11.11      5.99 o 
 -14  10   2        4.12       -0.83      5.61 o 
 -13  10   2        9.44       18.45      4.67 o 
 -12  10   2        7.36        9.77      4.88 o 
 -11  10   2        2.76       -2.94      4.81 o 
 -10  10   2       20.72       15.83      5.54 o 
  -9  10   2       31.70       31.79      5.47 o 
  -8  10   2       12.02        6.95      4.64 o 
  -7  10   2       67.03       68.37      6.12 o 
  -6  10   2       19.35       18.45      4.29 o 
  -5  10   2       21.43       14.79      4.52 o 
  -4  10   2       40.40       40.78      5.22 o 
  -3  10   2      105.94       96.37      6.42 o 
  -2  10   2        6.84       10.06      3.68 o 
  -1  10   2       14.35       16.35      3.91 o 
   0  10   2       52.60       58.73      4.86 o 
 -12  11   2        0.18        7.81      5.02 o 
 -11  11   2        0.65       -1.37      5.21 o 
 -10  11   2       14.28       15.40      5.13 o 
  -9  11   2       11.95       18.38      5.60 o 
  -8  11   2        8.41       10.26      5.00 o 
  -7  11   2       15.83       19.74      5.20 o 
  -6  11   2        3.13       -1.29      4.62 o 
  -5  11   2        2.99        0.77      4.58 o 
  -4  11   2        0.74       -4.28      4.28 o 
  -3  11   2        2.33       -4.24      4.24 o 
  -2  11   2        2.86        3.22      4.46 o 
  -1  11   2       30.64       40.74      4.91 o 
   0  11   2        0.34        7.06      3.90 o 
  -8  12   2        4.76        1.35      5.64 o 
  -7  12   2       21.50       13.49      5.82 o 
  -6  12   2        1.79       12.01      5.22 o 
  -5  12   2       11.26        9.54      4.90 o 
  -4  12   2        2.59       -4.84      4.84 o 
  -3  12   2       13.46       14.86      5.05 o 
  -2  12   2        1.24        5.48      4.23 o 
  -1  12   2        1.47        5.18      4.68 o 
   0  12   2        7.90        5.37      4.64 o 
   0   0   3     2570.81     2431.67     13.35 o 
   1   0   3     2480.65     2632.95     13.89 o 
   2   0   3     2147.80     2498.97     13.50 o 
   3   0   3        3.67        5.82      1.79 o 
   4   0   3       59.98       46.08      2.23 o 
   5   0   3        1.87        3.77      1.55 o 
   6   0   3        4.79        3.89      2.43 o 
   7   0   3      696.38      657.17      8.89 o 
   8   0   3       11.99       15.07      1.99 o 
   9   0   3        6.38        9.77      1.99 o 
  10   0   3       41.30       47.66      3.11 o 
  11   0   3      339.64      333.82      6.94 o 
  12   0   3        2.04        4.26      2.70 o 
  13   0   3       87.17       77.93      4.28 o 
  14   0   3      100.68       96.17      4.98 o 
  15   0   3       18.84       10.68      3.63 o 
  16   0   3       25.38       23.06      3.43 o 
  17   0   3        4.45       -2.06      3.90 o 
  18   0   3       18.92       17.07      4.15 o 
  19   0   3        0.16       -4.87      4.87 o 
  20   0   3       18.96       23.11      4.43 o 
  21   0   3        2.03       -1.18      4.70 o 
  22   0   3        8.05        7.56      4.73 o 
  23   0   3       13.49       13.78      4.76 o 
 -23   1   3        2.65        3.47      4.96 o 
 -22   1   3       13.64       11.82      5.42 o 
 -21   1   3        2.76       -5.15      5.15 o 
 -20   1   3       55.08       57.42      6.12 o 
 -19   1   3       64.69       41.87      6.33 o 
 -18   1   3      157.23      151.17      7.52 o 
 -17   1   3       32.37       30.70      4.84 o 
 -16   1   3       30.07       16.63      4.09 o 
 -15   1   3       12.71       16.35      3.61 o 
 -14   1   3        4.84        5.99      3.36 o 
 -13   1   3       49.04       72.02      4.07 o 
 -12   1   3       12.25       10.27      3.10 o 
 -11   1   3       22.22       31.70      3.10 o 
 -10   1   3       66.91       73.32      3.81 o 
  -9   1   3       60.90       82.23      3.56 o 
  -8   1   3       85.15      107.43      3.08 o 
  -7   1   3      179.31      172.87      5.21 o 
  -6   1   3      102.53      122.88      3.07 o 
  -5   1   3      181.72      211.65      4.72 o 
  -4   1   3      433.53      469.70      6.37 o 
  -3   1   3       89.13      101.85      3.29 o 
  -2   1   3     1383.84     1413.23     10.61 o 
  -1   1   3     2521.85     2536.06     15.37 o 
   0   1   3      155.69      136.53      5.56 o 
 -23   2   3        5.69        0.26      5.60 o 
 -22   2   3        5.22        6.07      4.80 o 
 -21   2   3        1.41       -3.02      4.77 o 
 -20   2   3       17.25       19.22      5.00 o 
 -19   2   3        3.52        1.98      3.97 o 
 -18   2   3       30.08       33.30      5.18 o 
 -17   2   3       22.27       28.46      4.91 o 
 -16   2   3        7.01        4.40      3.66 o 
 -15   2   3       28.40       30.11      3.64 o 
 -14   2   3        1.21        3.38      2.91 o 
 -13   2   3        0.74       -2.90      2.90 o 
 -12   2   3       32.81       22.77      3.35 o 
 -11   2   3       75.12       72.82      3.82 o 
 -10   2   3        4.21       -0.24      2.14 o 
  -9   2   3        1.85        2.13      2.13 o 
  -8   2   3       23.59       17.87      3.31 o 
  -7   2   3      139.04      160.83      4.49 o 
  -6   2   3      191.83      219.73      3.52 o 
  -5   2   3      326.23      324.00      5.64 o 
  -4   2   3      315.46      362.65      4.93 o 
  -3   2   3       15.37       14.50      1.87 o 
  -2   2   3      312.47      241.38      4.68 o 
  -1   2   3      756.66      785.39      8.20 o 
   0   2   3     1411.84     1675.94     11.74 o 
 -22   3   3        8.94       10.40      4.94 o 
 -21   3   3        0.28       -2.32      4.64 o 
 -20   3   3        1.51        6.65      4.60 o 
 -19   3   3       27.36       25.59      5.08 o 
 -18   3   3      129.85      146.14      7.55 o 
 -17   3   3       53.30       63.14      5.74 o 
 -16   3   3       16.56       19.57      4.20 o 
 -15   3   3       16.25       21.16      4.17 o 
 -14   3   3       32.19       27.61      3.91 o 
 -13   3   3       14.06       15.53      3.15 o 
 -12   3   3       21.90       20.03      3.38 o 
 -11   3   3        2.40        0.00      2.64 o 
 -10   3   3       40.74       43.91      3.58 o 
  -9   3   3       88.06       89.10      4.04 o 
  -8   3   3      238.57      236.50      5.68 o 
  -7   3   3       72.87       75.20      3.53 o 
  -6   3   3      304.19      294.42      5.88 o 
  -5   3   3      660.97      651.56      8.47 o 
  -4   3   3      504.35      531.74      7.51 o 
  -3   3   3       66.86       60.53      3.51 o 
  -2   3   3      201.83      207.91      4.68 o 
  -1   3   3      285.37      365.91      5.87 o 
   0   3   3      137.40      152.00      4.69 o 
 -22   4   3        0.85        8.84      5.09 o 
 -21   4   3        6.34       11.66      4.77 o 
 -20   4   3        0.54        3.66      4.45 o 
 -19   4   3       10.97        9.60      4.41 o 
 -18   4   3        3.56        5.14      4.36 o 
 -17   4   3        1.94        0.51      4.06 o 
 -16   4   3        6.92       25.20      4.28 o 
 -15   4   3       92.72      109.93      6.25 o 
 -14   4   3       80.77       93.40      5.45 o 
 -13   4   3        1.43        6.88      3.19 o 
 -12   4   3       57.25       53.90      4.39 o 
 -11   4   3       13.66       12.34      3.15 o 
 -10   4   3       40.93       67.62      4.09 o 
  -9   4   3       35.64       49.52      3.35 o 
  -8   4   3      123.42      128.84      5.00 o 
  -7   4   3       21.30       18.50      2.60 o 
  -6   4   3      153.86      142.62      4.73 o 
  -5   4   3        3.00        6.36      1.89 o 
  -4   4   3       17.81       21.15      3.30 o 
  -3   4   3       85.11      101.79      3.53 o 
  -2   4   3       99.45       82.77      3.53 o 
  -1   4   3      259.82      312.28      6.15 o 
   0   4   3       56.82       73.54      3.31 o 
 -21   5   3        1.12        0.55      5.47 o 
 -20   5   3        2.77       -5.66      5.66 o 
 -19   5   3       15.19       30.90      5.06 o 
 -18   5   3        3.16       -1.85      4.74 o 
 -17   5   3       24.00       27.07      5.20 o 
 -16   5   3       11.12        5.15      4.37 o 
 -15   5   3        1.15        1.79      3.82 o 
 -14   5   3       34.97       50.92      4.79 o 
 -13   5   3       12.61       11.99      4.00 o 
 -12   5   3       59.23       62.63      4.96 o 
 -11   5   3       17.27       29.21      3.68 o 
 -10   5   3        3.44       -0.24      2.68 o 
  -9   5   3       39.39       43.82      3.87 o 
  -8   5   3       49.53       45.72      4.33 o 
  -7   5   3       85.56       93.72      4.55 o 
  -6   5   3        5.04        2.39      2.39 o 
  -5   5   3       19.70       14.98      2.87 o 
  -4   5   3       79.33      104.43      4.04 o 
  -3   5   3      115.70      111.79      4.28 o 
  -2   5   3       51.14       59.23      3.33 o 
  -1   5   3       36.20       44.28      3.09 o 
   0   5   3      102.57      119.68      3.34 o 
 -20   6   3        3.63        7.80      5.28 o 
 -19   6   3       11.00        9.60      4.94 o 
 -18   6   3        0.44        3.25      4.33 o 
 -17   6   3        4.83        0.80      4.54 o 
 -16   6   3        0.29        6.32      4.48 o 
 -15   6   3       29.97       36.98      4.95 o 
 -14   6   3      106.74      110.23      6.44 o 
 -13   6   3       11.15       13.24      4.33 o 
 -12   6   3       14.46       13.12      4.28 o 
 -11   6   3       75.06       81.97      5.50 o 
 -10   6   3      176.46      174.29      6.70 o 
  -9   6   3       22.43       22.13      3.94 o 
  -8   6   3      163.55      179.70      6.12 o 
  -7   6   3       30.26       32.08      3.65 o 
  -6   6   3       48.10       57.60      3.63 o 
  -5   6   3       14.62       11.58      2.65 o 
  -4   6   3       55.55       66.19      3.85 o 
  -3   6   3       50.39       60.09      4.09 o 
  -2   6   3        2.57       -1.69      2.64 o 
  -1   6   3      251.35      257.23      6.49 o 
   0   6   3       81.11       77.02      5.05 o 
 -19   7   3       10.70       14.18      5.67 o 
 -18   7   3        2.42       -2.23      5.59 o 
 -17   7   3       13.08       17.58      5.22 o 
 -16   7   3        1.97        0.27      4.60 o 
 -15   7   3       22.02       26.19      5.35 o 
 -14   7   3       50.24       54.36      5.54 o 
 -13   7   3        5.41       13.04      4.43 o 
 -12   7   3       15.22        7.73      4.38 o 
 -11   7   3       49.65       57.92      5.36 o 
 -10   7   3        5.12        5.81      3.53 o 
  -9   7   3      161.09      139.90      6.27 o 
  -8   7   3        5.53        7.22      3.73 o 
  -7   7   3       61.35       45.73      4.21 o 
  -6   7   3        1.97        1.23      2.96 o 
  -5   7   3        5.29        0.74      2.95 o 
  -4   7   3       71.78       69.77      4.39 o 
  -3   7   3       50.38       45.73      3.89 o 
  -2   7   3       22.18       18.94      3.15 o 
  -1   7   3       15.07       26.17      3.39 o 
   0   7   3        1.00       -1.21      2.91 o 
 -18   8   3        7.74       27.15      6.07 o 
 -17   8   3        2.83       15.89      5.12 o 
 -16   8   3        1.91        5.03      5.03 o 
 -15   8   3       13.97       20.36      5.51 o 
 -14   8   3        8.66        0.27      4.60 o 
 -13   8   3        8.22       10.16      4.55 o 
 -12   8   3        0.01        5.55      4.23 o 
 -11   8   3       17.27       18.80      4.70 o 
 -10   8   3       87.43       84.77      6.20 o 
  -9   8   3       37.00       31.48      4.86 o 
  -8   8   3       77.37       87.02      5.58 o 
  -7   8   3       89.32       95.94      5.79 o 
  -6   8   3        8.88       11.01      3.75 o 
  -5   8   3        2.06        8.95      3.23 o 
  -4   8   3       16.02       17.56      3.71 o 
  -3   8   3       34.93       29.31      3.94 o 
  -2   8   3        8.07        8.35      3.19 o 
  -1   8   3       47.60       47.21      4.16 o 
   0   8   3       52.60       63.17      4.63 o 
 -16   9   3        3.74        4.62      5.49 o 
 -15   9   3       15.00       17.32      6.24 o 
 -14   9   3        6.87       11.17      5.60 o 
 -13   9   3        2.56       -1.11      4.96 o 
 -12   9   3        0.90       -1.35      4.60 o 
 -11   9   3       47.76       48.76      5.63 o 
 -10   9   3       11.06       16.14      5.03 o 
  -9   9   3       94.30      106.81      6.28 o 
  -8   9   3        4.98        8.81      4.40 o 
  -7   9   3       61.77       59.31      5.91 o 
  -6   9   3       13.55       19.60      4.58 o 
  -5   9   3       40.41       39.16      5.30 o 
  -4   9   3       48.62       47.94      5.03 o 
  -3   9   3       15.07       17.47      4.23 o 
  -2   9   3        7.02        5.95      3.72 o 
  -1   9   3       19.36       23.94      3.95 o 
   0   9   3       47.96       56.24      4.92 o 
 -14  10   3        2.52       12.40      5.19 o 
 -13  10   3        2.46        3.41      5.39 o 
 -12  10   3        0.94        2.80      5.03 o 
 -11  10   3        0.54        2.76      4.40 o 
 -10  10   3       10.21        9.78      4.89 o 
  -9  10   3        9.94       11.25      4.82 o 
  -8  10   3        0.81        4.77      4.50 o 
  -7  10   3        7.31       12.31      4.45 o 
  -6  10   3       20.83       15.30      4.67 o 
  -5  10   3       11.82       18.49      4.88 o 
  -4  10   3       40.40       42.79      5.86 o 
  -3  10   3       18.07       21.73      4.80 o 
  -2  10   3       16.89       17.30      4.26 o 
  -1  10   3        5.78       10.46      4.23 o 
   0  10   3       72.78       65.04      5.93 o 
 -11  11   3        1.61       -2.84      5.94 o 
 -10  11   3        2.24       -1.39      5.58 o 
  -9  11   3        5.00        1.92      5.21 o 
  -8  11   3        9.34       13.27      4.88 o 
  -7  11   3        4.21        4.81      5.08 o 
  -6  11   3        6.85       12.95      4.75 o 
  -5  11   3       22.47       21.94      5.49 o 
  -4  11   3        3.62       -0.26      4.91 o 
  -3  11   3       12.90       10.74      4.86 o 
  -2  11   3        6.34       11.65      4.57 o 
  -1  11   3        7.44       14.82      4.26 o 
   0  11   3        0.38        2.99      4.23 o 
  -6  12   3        3.45       -0.27      5.39 o 
  -5  12   3        2.28        2.92      5.31 o 
  -4  12   3        5.71        4.19      4.98 o 
  -3  12   3        3.36        1.55      4.92 o 
  -2  12   3       10.51        3.33      5.38 o 
  -1  12   3        3.55       -0.25      5.07 o 
   0  12   3        0.12        4.76      4.76 o 
   0   0   4      748.63      834.10      9.39 o 
   1   0   4     2495.99     2807.46     16.76 o 
   2   0   4     3168.61     3326.00     18.55 o 
   3   0   4      561.96      676.29      8.75 o 
   4   0   4      633.83      687.26      8.72 o 
   5   0   4      107.34      123.24      4.00 o 
   6   0   4       32.04       29.45      2.43 o 
   7   0   4       47.29       51.55      3.32 o 
   8   0   4      109.98      115.30      4.43 o 
   9   0   4        2.56        3.09      2.88 o 
  10   0   4      302.39      288.49      6.89 o 
  11   0   4      155.49      170.20      5.78 o 
  12   0   4       21.85       19.18      3.12 o 
  13   0   4        0.90        0.90      2.91 o 
  14   0   4       94.02      102.28      5.39 o 
  15   0   4        5.95       11.51      3.39 o 
  16   0   4       22.57       20.86      4.31 o 
  17   0   4        4.13        7.75      3.43 o 
  18   0   4        3.38        5.27      3.89 o 
  19   0   4       16.75       14.98      4.84 o 
  20   0   4       21.42       21.79      4.87 o 
  21   0   4        0.61       -5.12      5.12 o 
  22   0   4        0.92        1.18      4.46 o 
 -22   1   4        6.77       13.74      4.66 o 
 -21   1   4        1.21       -4.40      4.40 o 
 -20   1   4        8.51        8.04      4.39 o 
 -19   1   4       12.54       10.44      4.86 o 
 -18   1   4       32.70       30.74      4.84 o 
 -17   1   4        4.76        2.65      4.09 o 
 -16   1   4       89.58       88.13      6.03 o 
 -15   1   4        4.96        4.32      3.60 o 
 -14   1   4      103.05      103.31      5.52 o 
 -13   1   4       30.77       35.16      4.06 o 
 -12   1   4       52.61       61.35      4.54 o 
 -11   1   4       69.71       82.93      4.53 o 
 -10   1   4      241.78      264.11      5.95 o 
  -9   1   4       32.64       45.82      3.56 o 
  -8   1   4        2.46        1.89      2.60 o 
  -7   1   4       63.60       51.54      3.31 o 
  -6   1   4       81.38       66.04      3.54 o 
  -5   1   4       88.52       88.42      4.01 o 
  -4   1   4       71.79       75.69      3.51 o 
  -3   1   4      427.67      393.52      6.78 o 
  -2   1   4      285.26      310.96      5.12 o 
  -1   1   4       83.06       89.04      3.70 o 
   0   1   4      277.31      342.19      4.60 o 
 -22   2   4        9.89       15.17      5.06 o 
 -21   2   4        2.14        6.03      4.77 o 
 -20   2   4       11.90       10.50      5.25 o 
 -19   2   4       11.48        8.45      5.22 o 
 -18   2   4        3.51        7.41      4.69 o 
 -17   2   4       46.08       57.84      5.41 o 
 -16   2   4       19.06       26.95      4.65 o 
 -15   2   4       27.55       31.46      4.14 o 
 -14   2   4       41.54       45.91      4.37 o 
 -13   2   4       20.18       16.69      3.63 o 
 -12   2   4       14.45       10.85      3.62 o 
 -11   2   4       97.45      124.93      5.53 o 
 -10   2   4      309.30      271.28      7.19 o 
  -9   2   4      123.30      113.15      4.77 o 
  -8   2   4       61.97       57.33      3.81 o 
  -7   2   4       57.67       51.23      3.56 o 
  -6   2   4       50.31       49.67      3.07 o 
  -5   2   4       72.65       83.71      4.02 o 
  -4   2   4      110.78      110.52      4.23 o 
  -3   2   4      813.05      908.28     10.35 o 
  -2   2   4      486.16      569.84      8.19 o 
  -1   2   4      384.63      357.14      7.92 o 
   0   2   4      450.69      520.58      7.91 o 
 -21   3   4        4.63       13.20      4.92 o 
 -20   3   4       17.20       22.86      4.88 o 
 -19   3   4        1.56       -1.79      5.11 o 
 -18   3   4       47.22       62.25      5.82 o 
 -17   3   4        5.80        2.26      4.77 o 
 -16   3   4       35.86       44.94      5.00 o 
 -15   3   4       22.51       27.77      4.47 o 
 -14   3   4       36.91       38.47      4.44 o 
 -13   3   4       44.32       50.02      4.42 o 
 -12   3   4       21.93       24.14      3.90 o 
 -11   3   4      181.20      204.89      6.79 o 
 -10   3   4      237.28      244.55      7.25 o 
  -9   3   4      285.68      299.19      7.46 o 
  -8   3   4      165.97      148.54      5.51 o 
  -7   3   4      207.65      182.13      5.73 o 
  -6   3   4       41.09       31.62      3.09 o 
  -5   3   4        5.87        4.50      2.38 o 
  -4   3   4       62.25       63.36      3.78 o 
  -3   3   4      203.55      200.62      5.43 o 
  -2   3   4       89.62      103.79      4.01 o 
  -1   3   4       72.81       66.47      3.52 o 
   0   3   4       24.03       24.38      2.35 o 
 -21   4   4        2.67        0.00      5.34 o 
 -20   4   4       30.03       32.00      6.34 o 
 -19   4   4        4.91        7.07      5.24 o 
 -18   4   4       32.97       32.69      5.97 o 
 -17   4   4        8.77        2.83      4.63 o 
 -16   4   4       10.78       15.04      4.84 o 
 -15   4   4       30.41       34.65      5.07 o 
 -14   4   4        0.47        0.00      3.77 o 
 -13   4   4        5.13        0.25      3.74 o 
 -12   4   4       31.79       30.18      3.96 o 
 -11   4   4      137.08      136.73      6.15 o 
 -10   4   4      136.39      153.28      6.35 o 
  -9   4   4      270.21      339.13      8.02 o 
  -8   4   4       36.42       32.41      3.87 o 
  -7   4   4       88.19       87.91      4.82 o 
  -6   4   4       49.38       40.68      4.32 o 
  -5   4   4       41.77       38.98      3.59 o 
  -4   4   4        0.75        4.04      2.62 o 
  -3   4   4      137.44      170.62      5.24 o 
  -2   4   4      153.43      139.47      4.75 o 
  -1   4   4       23.93       28.69      3.08 o 
   0   4   4       94.70       85.24      4.03 o 
 -20   5   4        2.51        3.82      5.47 o 
 -19   5   4        0.16       -4.05      5.12 o 
 -18   5   4       22.29       17.07      5.86 o 
 -17   5   4        5.92        2.11      5.28 o 
 -16   5   4       12.86       16.20      4.70 o 
 -15   5   4        7.19       15.00      4.65 o 
 -14   5   4        5.88       11.02      4.09 o 
 -13   5   4        6.80       12.69      4.06 o 
 -12   5   4       60.85       76.57      5.29 o 
 -11   5   4      188.09      206.05      7.75 o 
 -10   5   4      100.95       84.39      5.95 o 
  -9   5   4      230.43      219.09      7.65 o 
  -8   5   4       30.07       39.50      3.92 o 
  -7   5   4      180.98      187.13      6.34 o 
  -6   5   4      136.96      138.93      5.59 o 
  -5   5   4       20.98       22.97      3.39 o 
  -4   5   4       65.96       45.81      3.62 o 
  -3   5   4       29.32       26.21      3.37 o 
  -2   5   4       96.08      116.17      5.04 o 
  -1   5   4        7.69        3.83      2.88 o 
   0   5   4      123.89      144.49      4.31 o 
 -19   6   4        5.85        8.08      5.85 o 
 -18   6   4       39.56       45.66      7.16 o 
 -17   6   4        0.86       -1.63      5.15 o 
 -16   6   4        8.94       15.30      4.56 o 
 -15   6   4        1.41       -1.33      4.24 o 
 -14   6   4        2.74        6.29      4.72 o 
 -13   6   4       26.28       25.71      5.19 o 
 -12   6   4       21.36       22.63      4.89 o 
 -11   6   4       75.50       76.99      5.86 o 
 -10   6   4        9.16        5.06      3.80 o 
  -9   6   4       31.29       31.61      4.26 o 
  -8   6   4       41.34       46.10      4.49 o 
  -7   6   4      121.66      134.28      6.20 o 
  -6   6   4        4.87        7.38      3.20 o 
  -5   6   4      134.38      132.97      5.88 o 
  -4   6   4        6.68       11.72      3.42 o 
  -3   6   4       24.43       30.19      3.90 o 
  -2   6   4      114.14      101.53      4.86 o 
  -1   6   4       44.85       61.28      4.36 o 
   0   6   4       67.41       65.26      4.35 o 
 -18   7   4       10.64       10.81      5.98 o 
 -17   7   4        0.58        1.40      5.62 o 
 -16   7   4        5.29        0.00      5.25 o 
 -15   7   4       14.06       25.11      5.46 o 
 -14   7   4        9.01       -1.08      5.40 o 
 -13   7   4        5.27        5.33      5.06 o 
 -12   7   4       32.51       30.02      5.27 o 
 -11   7   4       54.93       51.37      5.73 o 
 -10   7   4       83.56       75.16      5.94 o 
  -9   7   4       60.24       52.23      5.63 o 
  -8   7   4       53.37       51.30      5.33 o 
  -7   7   4        6.52        6.56      3.79 o 
  -6   7   4       68.93       81.18      5.26 o 
  -5   7   4        2.81       -2.74      3.49 o 
  -4   7   4       14.91       10.91      3.72 o 
  -3   7   4       35.44       40.72      4.45 o 
  -2   7   4       48.39       50.15      4.43 o 
  -1   7   4       33.70       40.17      4.16 o 
   0   7   4       19.67       24.42      3.91 o 
 -16   8   4        1.84        3.44      5.72 o 
 -15   8   4        6.21       13.52      5.64 o 
 -14   8   4        1.36        5.83      5.00 o 
 -13   8   4        1.96        7.94      4.65 o 
 -12   8   4        0.96        2.43      4.59 o 
 -11   8   4        5.51        8.01      4.28 o 
 -10   8   4        4.83        5.29      4.49 o 
  -9   8   4       19.73       20.94      5.24 o 
  -8   8   4       15.43        7.78      5.19 o 
  -7   8   4       62.42       63.79      5.40 o 
  -6   8   4        1.15       -2.04      4.33 o 
  -5   8   4      105.00      123.93      6.59 o 
  -4   8   4       12.36       14.10      4.03 o 
  -3   8   4       86.31       75.35      5.51 o 
  -2   8   4       10.47       11.45      3.49 o 
  -1   8   4       14.46        7.92      3.97 o 
   0   8   4        1.25       -1.73      3.45 o 
 -14   9   4       21.29       25.81      6.30 o 
 -13   9   4        2.04        9.03      5.36 o 
 -12   9   4        2.76        4.46      5.29 o 
 -11   9   4        1.68        2.20      4.95 o 
 -10   9   4       16.52       22.25      4.89 o 
  -9   9   4        5.05        2.95      4.83 o 
  -8   9   4       14.60       16.71      5.04 o 
  -7   9   4       17.96       21.28      4.99 o 
  -6   9   4        3.08        3.13      4.68 o 
  -5   9   4       38.70       44.11      5.42 o 
  -4   9   4        3.41       -2.82      4.60 o 
  -3   9   4       11.37       11.18      4.31 o 
  -2   9   4       48.89       55.26      5.55 o 
  -1   9   4       61.50       67.68      5.76 o 
   0   9   4        9.05        6.98      4.49 o 
 -12  10   4        4.14        0.00      6.03 o 
 -11  10   4        0.76        0.00      5.66 o 
 -10  10   4        3.27        6.41      5.29 o 
  -9  10   4        1.17       -3.02      4.96 o 
  -8  10   4        1.09       -0.27      4.61 o 
  -7  10   4       12.21       17.18      4.83 o 
  -6  10   4        2.05        8.76      5.31 o 
  -5  10   4       23.12       15.50      5.52 o 
  -4  10   4       16.44       11.71      5.21 o 
  -3  10   4        4.47       -0.26      4.64 o 
  -2  10   4        5.63       11.75      4.86 o 
  -1  10   4       28.64       28.90      5.32 o 
   0  10   4       19.11       12.82      4.53 o 
  -8  11   4        3.45        2.23      5.58 o 
  -7  11   4        8.03       17.02      4.95 o 
  -6  11   4        2.73        8.40      5.14 o 
  -5  11   4        3.62        2.68      5.09 o 
  -4  11   4       18.63       20.66      5.56 o 
  -3  11   4       13.88       17.81      6.03 o 
  -2  11   4        9.42        5.44      5.18 o 
  -1  11   4       50.60       50.27      6.16 o 
   0  11   4        0.31        3.81      5.09 o 
   0   0   5        0.00       -1.81      2.26 o 
   1   0   5      116.07       83.62      4.04 o 
   2   0   5       29.17       31.53      2.91 o 
   3   0   5       28.28       21.60      3.11 o 
   4   0   5        1.75        4.21      2.67 o 
   5   0   5        1.78        2.88      2.43 o 
   6   0   5        8.03        4.19      2.88 o 
   7   0   5       53.38       52.53      3.76 o 
   8   0   5       17.96       12.35      3.31 o 
   9   0   5      139.41      128.72      5.29 o 
  10   0   5      270.67      247.01      7.08 o 
  11   0   5      190.09      188.06      6.65 o 
  12   0   5      300.27      270.38      7.78 o 
  13   0   5       16.45       14.70      4.23 o 
  14   0   5       13.07       16.53      4.48 o 
  15   0   5      127.65      129.92      6.51 o 
  16   0   5        2.10       -2.47      4.05 o 
  17   0   5        1.57        1.35      3.85 o 
  18   0   5        3.24        3.42      3.87 o 
  19   0   5        1.62       -3.89      4.12 o 
  20   0   5        0.11       -2.31      4.60 o 
  21   0   5        0.42       -0.46      4.40 o 
 -21   1   5        1.71        2.92      4.37 o 
 -20   1   5        2.45        1.44      4.59 o 
 -19   1   5        0.10       -4.34      4.34 o 
 -18   1   5        0.38       -4.08      4.57 o 
 -17   1   5        7.65        6.72      4.07 o 
 -16   1   5       12.40       12.19      4.55 o 
 -15   1   5      102.35      101.66      6.44 o 
 -14   1   5       72.83       79.04      6.20 o 
 -13   1   5       45.91       26.37      4.99 o 
 -12   1   5       71.94       65.68      5.21 o 
 -11   1   5       51.73       37.15      4.50 o 
 -10   1   5        1.66       -0.47      3.54 o 
  -9   1   5       24.64       29.68      3.77 o 
  -8   1   5       21.91       16.68      3.29 o 
  -7   1   5      177.76      200.98      6.10 o 
  -6   1   5       45.89       45.34      3.74 o 
  -5   1   5       12.31       11.64      3.02 o 
  -4   1   5        2.03        2.55      2.55 o 
  -3   1   5      482.51      518.90      8.80 o 
  -2   1   5       53.79       65.87      3.68 o 
  -1   1   5       24.14       24.30      2.76 o 
   0   1   5        0.61       -0.69      2.29 o 
 -20   2   5        4.21        5.48      5.23 o 
 -19   2   5        0.25       -0.50      4.70 o 
 -18   2   5        1.99        0.74      4.44 o 
 -17   2   5        1.40       -0.74      3.68 o 
 -16   2   5       13.53       10.76      4.40 o 
 -15   2   5       62.49       74.27      5.84 o 
 -14   2   5       15.29       10.43      5.10 o 
 -13   2   5       49.26       54.86      5.08 o 
 -12   2   5      293.70      284.16      8.68 o 
 -11   2   5      194.43      211.28      7.69 o 
 -10   2   5      255.24      240.99      7.41 o 
  -9   2   5      193.27      176.69      6.44 o 
  -8   2   5       78.33       78.43      5.22 o 
  -7   2   5      152.55      171.73      6.16 o 
  -6   2   5      224.46      174.30      6.14 o 
  -5   2   5      269.88      249.24      6.83 o 
  -4   2   5      152.26      135.99      5.16 o 
  -3   2   5       14.52        6.07      2.81 o 
  -2   2   5      169.07      171.08      5.35 o 
  -1   2   5       10.24        6.03      2.55 o 
   0   2   5      124.62      120.15      4.62 o 
 -20   3   5       15.64       20.29      5.91 o 
 -19   3   5       11.82       25.25      5.11 o 
 -18   3   5        1.90       -1.27      4.57 o 
 -17   3   5        7.28       18.88      4.28 o 
 -16   3   5       51.44       51.56      6.01 o 
 -15   3   5       40.80       35.58      5.47 o 
 -14   3   5       79.90       77.71      5.69 o 
 -13   3   5       10.39       13.54      4.43 o 
 -12   3   5       55.97       52.15      5.14 o 
 -11   3   5       91.09       99.69      5.85 o 
 -10   3   5       40.43       40.26      4.60 o 
  -9   3   5       12.22       15.45      3.86 o 
  -8   3   5       91.42       91.39      5.05 o 
  -7   3   5      195.29      189.80      6.71 o 
  -6   3   5      226.54      228.47      7.17 o 
  -5   3   5       17.10       19.01      3.56 o 
  -4   3   5       96.13       92.63      4.74 o 
  -3   3   5       87.66       93.01      4.72 o 
  -2   3   5      190.83      172.53      5.88 o 
  -1   3   5       19.81       18.05      3.04 o 
   0   3   5       19.37       30.85      3.27 o 
 -19   4   5        5.98        3.16      5.53 o 
 -18   4   5        3.44       -2.87      4.96 o 
 -17   4   5        2.95       16.55      5.43 o 
 -16   4   5       32.75       32.86      5.65 o 
 -15   4   5        4.46       11.71      4.58 o 
 -14   4   5       28.65       40.47      5.56 o 
 -13   4   5       19.51       21.34      4.53 o 
 -12   4   5       32.53       39.93      5.00 o 
 -11   4   5       17.06       14.88      4.21 o 
 -10   4   5      167.92      145.78      6.67 o 
  -9   4   5       31.44       35.81      4.42 o 
  -8   4   5       41.48       40.73      4.63 o 
  -7   4   5      262.32      293.77      8.27 o 
  -6   4   5       49.95       38.88      4.84 o 
  -5   4   5      384.59      364.56      8.68 o 
  -4   4   5      262.31      275.95      7.68 o 
  -3   4   5       85.00       78.38      4.78 o 
  -2   4   5      355.96      316.11      7.87 o 
  -1   4   5        8.49       10.68      3.32 o 
   0   4   5      105.01      110.29      4.97 o 
 -18   5   5       15.03       24.50      5.66 o 
 -17   5   5       31.49       25.05      6.14 o 
 -16   5   5       20.58       19.79      5.80 o 
 -15   5   5       13.23       14.35      4.71 o 
 -14   5   5       17.56       15.03      4.92 o 
 -13   5   5        5.47       10.02      4.36 o 
 -12   5   5        1.43       -2.04      4.59 o 
 -11   5   5       50.05       65.28      5.57 o 
 -10   5   5       36.29       42.71      5.03 o 
  -9   5   5       21.24       21.71      4.24 o 
  -8   5   5        4.15        8.43      3.97 o 
  -7   5   5       50.15       53.52      4.94 o 
  -6   5   5      105.83       98.89      5.89 o 
  -5   5   5        7.74       11.48      3.66 o 
  -4   5   5      107.54      122.79      6.08 o 
  -3   5   5       37.03       40.44      4.36 o 
  -2   5   5      170.25      150.37      6.27 o 
  -1   5   5       44.19       44.71      4.09 o 
   0   5   5       14.65       16.78      3.35 o 
 -17   6   5        0.43        5.22      5.22 o 
 -16   6   5       26.62       30.75      6.26 o 
 -15   6   5        8.73        8.61      5.66 o 
 -14   6   5        5.08        0.80      5.06 o 
 -13   6   5       16.97       18.98      4.74 o 
 -12   6   5        2.45        8.61      4.70 o 
 -11   6   5       12.12        7.25      4.40 o 
 -10   6   5       13.00       22.33      4.62 o 
  -9   6   5       42.82       38.96      5.35 o 
  -8   6   5        8.67        1.51      4.29 o 
  -7   6   5      187.73      200.98      7.79 o 
  -6   6   5        2.96        6.49      4.00 o 
  -5   6   5      135.21      127.34      6.45 o 
  -4   6   5       58.71       64.44      5.18 o 
  -3   6   5      122.48      132.96      6.39 o 
  -2   6   5       55.85       51.87      4.90 o 
  -1   6   5       21.23       20.21      3.90 o 
   0   6   5        5.93        7.04      3.64 o 
 -16   7   5        1.32        3.66      5.34 o 
 -15   7   5        8.80        5.56      6.11 o 
 -14   7   5        7.13        7.13      5.21 o 
 -13   7   5        7.33        0.54      5.69 o 
 -12   7   5       18.38       22.79      5.89 o 
 -11   7   5       17.58       19.11      5.04 o 
 -10   7   5       43.43       36.27      5.77 o 
  -9   7   5       16.77       13.54      4.95 o 
  -8   7   5       18.49       23.24      4.90 o 
  -7   7   5        0.12        0.77      3.85 o 
  -6   7   5       18.03       15.77      4.32 o 
  -5   7   5        1.40        0.25      4.04 o 
  -4   7   5       16.22        9.04      4.26 o 
  -3   7   5        2.07       -1.00      4.00 o 
  -2   7   5       34.36       40.70      4.71 o 
  -1   7   5       31.76       31.86      4.69 o 
   0   7   5        9.36        9.09      3.93 o 
 -14   8   5        1.32       -1.70      5.67 o 
 -13   8   5        4.12       -3.63      5.60 o 
 -12   8   5        2.97        2.48      4.97 o 
 -11   8   5        7.85       -0.55      4.91 o 
 -10   8   5        2.50        5.93      4.86 o 
  -9   8   5       27.46       30.96      5.87 o 
  -8   8   5        1.77       -2.38      4.76 o 
  -7   8   5       14.47       18.33      4.71 o 
  -6   8   5       12.14       11.42      4.67 o 
  -5   8   5       29.86       44.80      5.41 o 
  -4   8   5       10.73       14.30      4.60 o 
  -3   8   5       61.69       79.43      5.84 o 
  -2   8   5        0.10       -0.76      4.28 o 
  -1   8   5      100.02      106.73      7.02 o 
   0   8   5       17.55       18.92      5.23 o 
 -12   9   5        2.10        0.28      5.41 o 
 -11   9   5        4.19       -1.97      5.63 o 
 -10   9   5        1.53       -1.12      5.55 o 
  -9   9   5       17.43        9.87      6.02 o 
  -8   9   5        0.89       -2.97      5.42 o 
  -7   9   5        6.79        2.41      4.55 o 
  -6   9   5       10.54       21.75      5.31 o 
  -5   9   5       13.49        5.77      4.99 o 
  -4   9   5        5.75       13.02      4.42 o 
  -3   9   5       14.93       11.61      5.42 o 
  -2   9   5       40.35       27.14      5.12 o 
  -1   9   5       43.78       51.83      5.84 o 
   0   9   5        8.55        8.83      4.54 o 
  -9  10   5        0.19       -4.51      5.92 o 
  -8  10   5        4.44       -1.95      5.84 o 
  -7  10   5        3.49       -3.84      5.76 o 
  -6  10   5       14.35       17.90      5.69 o 
  -5  10   5        2.10        5.64      5.10 o 
  -4  10   5       14.68       28.92      5.83 o 
  -3  10   5       15.09       11.29      6.05 o 
  -2  10   5       13.14       19.51      5.72 o 
  -1  10   5       53.67       74.48      6.45 o 
   0  10   5        2.72        7.66      5.12 o 
  -3  11   5        7.94       10.16      5.62 o 
  -2  11   5        9.18       10.04      5.55 o 
  -1  11   5       14.46       10.20      6.27 o 
   0  11   5        5.91        4.91      5.43 o 
   0   0   6       89.82       91.01      4.68 o 
   1   0   6       43.93       42.24      3.77 o 
   2   0   6       38.91       33.23      3.76 o 
   3   0   6       11.06        8.39      2.88 o 
   4   0   6       78.09       66.11      4.41 o 
   5   0   6       62.65       67.29      4.83 o 
   6   0   6      177.91      165.67      6.37 o 
   7   0   6        0.32        1.76      3.30 o 
   8   0   6        0.04       -1.97      3.07 o 
   9   0   6       38.58       41.49      3.96 o 
  10   0   6        1.27        1.32      3.30 o 
  11   0   6        2.45        5.07      3.52 o 
  12   0   6       19.55       28.90      4.19 o 
  13   0   6        3.06        0.00      3.99 o 
  14   0   6        0.27        2.89      4.00 o 
  15   0   6        2.90       -4.02      4.02 o 
  16   0   6        0.11       -1.79      4.25 o 
  17   0   6        0.47       -3.38      4.27 o 
  18   0   6        9.09       11.07      4.53 o 
  19   0   6        2.38        6.59      4.55 o 
 -19   1   6        0.32       -5.00      5.00 o 
 -18   1   6        0.21       -4.52      4.52 o 
 -17   1   6        1.16        6.87      4.03 o 
 -16   1   6        7.09       11.35      4.26 o 
 -15   1   6        0.06        0.47      4.01 o 
 -14   1   6       27.85       34.00      4.71 o 
 -13   1   6       20.97       23.96      4.70 o 
 -12   1   6       66.09       64.43      5.39 o 
 -11   1   6       47.24       32.03      4.91 o 
 -10   1   6       31.77       28.92      4.43 o 
  -9   1   6       11.76        9.31      3.72 o 
  -8   1   6       98.07       83.81      5.34 o 
  -7   1   6      128.53      127.12      6.02 o 
  -6   1   6      240.44      241.81      7.62 o 
  -5   1   6      410.26      364.53      8.98 o 
  -4   1   6       62.95       53.90      4.59 o 
  -3   1   6       12.81        8.45      3.43 o 
  -2   1   6       44.10       26.87      3.88 o 
  -1   1   6       24.77       36.07      3.63 o 
   0   1   6       46.13       58.77      3.61 o 
 -18   2   6        5.07        1.72      4.90 o 
 -17   2   6        0.19        1.22      4.14 o 
 -16   2   6        0.52       -4.12      4.12 o 
 -15   2   6        4.15        9.92      4.36 o 
 -14   2   6       33.38       35.17      5.30 o 
 -13   2   6       11.84        6.48      4.80 o 
 -12   2   6       50.23       48.80      5.26 o 
 -11   2   6       16.56       17.87      4.29 o 
 -10   2   6       12.61        9.27      4.04 o 
  -9   2   6       17.15       12.78      3.79 o 
  -8   2   6        8.64       10.39      3.30 o 
  -7   2   6       32.28       30.09      4.23 o 
  -6   2   6      110.45      111.29      5.63 o 
  -5   2   6       61.78       60.70      4.90 o 
  -4   2   6      123.53       99.58      5.35 o 
  -3   2   6        3.24        6.49      3.24 o 
  -2   2   6        7.62        8.32      3.00 o 
  -1   2   6        6.27        4.14      3.22 o 
   0   2   6       32.33       32.33      3.67 o 
 -18   3   6        6.60       21.22      5.06 o 
 -17   3   6        0.29       -5.03      5.03 o 
 -16   3   6        5.09        7.80      4.74 o 
 -15   3   6       16.77       15.39      5.46 o 
 -14   3   6       43.02       38.77      5.68 o 
 -13   3   6       22.49       29.23      5.40 o 
 -12   3   6       67.76       65.52      5.86 o 
 -11   3   6       24.47       25.78      4.87 o 
 -10   3   6       13.38        7.75      4.36 o 
  -9   3   6       12.22       15.19      3.62 o 
  -8   3   6       12.97       15.60      4.07 o 
  -7   3   6       34.57       35.84      4.54 o 
  -6   3   6      104.65      116.41      5.95 o 
  -5   3   6      180.24      196.84      7.12 o 
  -4   3   6       49.52       56.89      4.96 o 
  -3   3   6        7.83        3.05      3.76 o 
  -2   3   6       33.79       40.76      4.22 o 
  -1   3   6       84.65       90.81      5.13 o 
   0   3   6        1.79        2.33      3.02 o 
 -17   4   6        5.20        8.29      4.92 o 
 -16   4   6        0.49        0.00      4.88 o 
 -15   4   6        9.18        9.96      4.85 o 
 -14   4   6       28.10       38.78      5.58 o 
 -13   4   6       10.12        7.81      5.04 o 
 -12   4   6       47.92       58.54      6.00 o 
 -11   4   6        9.04        3.73      4.22 o 
 -10   4   6       23.13       26.45      4.45 o 
  -9   4   6       21.77       22.37      4.43 o 
  -8   4   6        3.85        5.13      3.42 o 
  -7   4   6       11.20       19.21      4.13 o 
  -6   4   6       12.12       19.85      3.63 o 
  -5   4   6       35.67       30.84      4.58 o 
  -4   4   6      116.27       95.01      5.75 o 
  -3   4   6      176.07      181.13      6.92 o 
  -2   4   6       45.88       40.91      4.52 o 
  -1   4   6      170.79      152.39      6.64 o 
   0   4   6        0.01        3.07      3.54 o 
 -16   5   6        3.44        0.27      5.31 o 
 -15   5   6       41.21       46.55      6.31 o 
 -14   5   6        8.60        1.05      5.48 o 
 -13   5   6       49.83       58.19      6.20 o 
 -12   5   6       10.64       14.88      4.87 o 
 -11   5   6        6.97       17.56      4.58 o 
 -10   5   6       25.17       26.55      5.31 o 
  -9   5   6       16.65       13.56      4.26 o 
  -8   5   6       27.05       38.67      4.74 o 
  -7   5   6        1.52        2.98      3.72 o 
  -6   5   6       14.59       12.09      4.44 o 
  -5   5   6       20.02       22.81      4.42 o 
  -4   5   6       13.94        7.08      4.63 o 
  -3   5   6       10.21        7.53      4.12 o 
  -2   5   6       16.49       17.64      4.10 o 
  -1   5   6       11.03        9.39      4.33 o 
   0   5   6       47.79       31.86      4.55 o 
 -15   6   6        2.11        2.98      5.70 o 
 -14   6   6        0.37        0.27      5.11 o 
 -13   6   6        1.75        1.07      5.06 o 
 -12   6   6        8.39       11.07      5.28 o 
 -11   6   6        4.96        5.74      4.70 o 
 -10   6   6       13.70       20.73      4.66 o 
  -9   6   6       13.88       13.62      4.62 o 
  -8   6   6       34.35       31.63      5.61 o 
  -7   6   6        1.73        0.76      4.30 o 
  -6   6   6       20.46       21.13      4.27 o 
  -5   6   6       14.72       18.50      4.24 o 
  -4   6   6       39.44       36.02      4.98 o 
  -3   6   6      165.84      171.52      7.91 o 
  -2   6   6       48.00       56.51      5.66 o 
  -1   6   6      142.57      143.29      7.09 o 
   0   6   6       11.01        8.76      4.13 o 
 -13   7   6        9.40        7.96      5.76 o 
 -12   7   6        4.31        4.61      5.44 o 
 -11   7   6        4.47        0.54      5.11 o 
 -10   7   6       21.94       19.69      6.13 o 
  -9   7   6       16.23       13.72      6.07 o 
  -8   7   6       15.77       20.64      4.96 o 
  -7   7   6       12.35       15.81      4.92 o 
  -6   7   6        1.23       -1.29      4.37 o 
  -5   7   6       12.32       10.71      4.59 o 
  -4   7   6        0.28       -4.30      4.30 o 
  -3   7   6       11.66       10.56      4.27 o 
  -2   7   6        1.90        7.00      4.50 o 
  -1   7   6       20.42       20.63      5.21 o 
   0   7   6       58.47       63.73      5.93 o 
 -11   8   6        0.03       -3.04      5.55 o 
 -10   8   6       26.55       28.21      6.02 o 
  -9   8   6        2.91        5.14      5.42 o 
  -8   8   6       35.68       38.60      6.17 o 
  -7   8   6        1.89        5.04      4.51 o 
  -6   8   6        7.84        8.67      4.73 o 
  -5   8   6        1.08       -4.95      4.95 o 
  -4   8   6       16.36       23.52      5.17 o 
  -3   8   6       24.57       37.70      5.39 o 
  -2   8   6       28.00       32.83      5.34 o 
  -1   8   6       27.39       22.48      5.81 o 
   0   8   6        9.10       12.78      5.27 o 
  -8   9   6        1.00        8.26      4.96 o 
  -7   9   6        4.83        3.27      5.45 o 
  -6   9   6        0.07       -5.66      5.66 o 
  -5   9   6        4.01        2.94      5.60 o 
  -4   9   6        6.46       10.83      5.28 o 
  -3   9   6        9.00       17.26      5.23 o 
  -2   9   6        9.20        5.96      5.69 o 
  -1   9   6        5.15        6.17      5.14 o 
   0   9   6        4.61        4.07      5.35 o 
  -2  10   6        6.18        4.22      5.28 o 
  -1  10   6        4.19        2.88      5.74 o 
   0  10   6        0.61        6.20      5.43 o 
   0   0   7        2.33        4.83      3.07 o 
   1   0   7        0.98       -0.66      3.29 o 
   2   0   7        6.77        7.66      3.06 o 
   3   0   7       85.13       65.99      5.03 o 
   4   0   7       57.62       44.49      4.58 o 
   5   0   7      100.70       90.65      5.66 o 
   6   0   7        7.50        6.10      3.69 o 
   7   0   7        7.81        5.66      3.49 o 
   8   0   7        6.68        0.65      3.92 o 
   9   0   7        1.64        3.04      3.49 o 
  10   0   7        1.25       -3.49      3.49 o 
  11   0   7        2.47        8.08      3.50 o 
  12   0   7        6.99       13.57      3.95 o 
  13   0   7       15.16       12.73      4.17 o 
  14   0   7        0.07       -2.87      4.18 o 
  15   0   7        5.39        8.62      4.20 o 
  16   0   7        0.16       -1.56      4.66 o 
 -16   1   7        6.25        8.61      4.66 o 
 -15   1   7        3.31        6.26      4.41 o 
 -14   1   7        0.04        6.25      3.94 o 
 -13   1   7        4.09        6.71      4.16 o 
 -12   1   7        4.74        0.00      4.38 o 
 -11   1   7        0.70       -0.23      3.68 o 
 -10   1   7        0.21       -3.90      3.90 o 
  -9   1   7        1.84        2.06      3.66 o 
  -8   1   7       12.09        5.26      3.88 o 
  -7   1   7        8.08        7.07      3.43 o 
  -6   1   7       12.22        9.33      3.63 o 
  -5   1   7       18.98       22.22      3.62 o 
  -4   1   7       16.36       16.05      4.07 o 
  -3   1   7        9.57       16.45      3.60 o 
  -2   1   7       12.25       10.78      3.38 o 
  -1   1   7        5.31        5.82      3.37 o 
   0   1   7        0.71        1.57      2.91 o 
 -16   2   7        0.73        0.24      5.04 o 
 -15   2   7        1.06        5.26      4.55 o 
 -14   2   7        0.58        0.96      4.77 o 
 -13   2   7        2.01       -1.67      4.51 o 
 -12   2   7        5.09        9.70      4.02 o 
 -11   2   7        1.04        4.95      4.01 o 
 -10   2   7       32.84       32.42      4.94 o 
  -9   2   7        7.18        5.85      4.45 o 
  -8   2   7       22.37       11.90      4.20 o 
  -7   2   7        6.10        3.25      3.72 o 
  -6   2   7       20.09       12.98      4.17 o 
  -5   2   7       25.79       29.33      4.62 o 
  -4   2   7      135.49      120.87      6.45 o 
  -3   2   7       20.97       27.75      4.13 o 
  -2   2   7       11.88       11.65      3.65 o 
  -1   2   7       13.55        7.97      3.64 o 
   0   2   7        5.45        7.94      3.18 o 
 -15   3   7        2.66        2.52      4.44 o 
 -14   3   7        3.94       11.04      4.42 o 
 -13   3   7        5.18        2.44      4.63 o 
 -12   3   7       10.31       11.16      4.61 o 
 -11   3   7       13.00        4.10      4.58 o 
 -10   3   7       12.41       14.92      4.33 o 
  -9   3   7       13.09       13.41      4.55 o 
  -8   3   7       24.65       22.41      4.53 o 
  -7   3   7        9.60        9.97      4.27 o 
  -6   3   7       23.13       31.91      4.26 o 
  -5   3   7       38.76       37.90      4.95 o 
  -4   3   7       15.38       20.87      4.22 o 
  -3   3   7       35.05       26.86      4.67 o 
  -2   3   7        0.49        3.50      3.72 o 
  -1   3   7        2.87        6.03      3.48 o 
   0   3   7       41.71       32.57      4.39 o 
 -14   4   7        3.07        8.59      5.06 o 
 -13   4   7        5.62       10.79      5.03 o 
 -12   4   7        4.27        6.49      5.00 o 
 -11   4   7       15.84       19.84      5.45 o 
 -10   4   7        1.96       -0.99      4.44 o 
  -9   4   7        1.63        1.96      4.65 o 
  -8   4   7        1.85        3.66      4.14 o 
  -7   4   7        0.35       -4.12      4.12 o 
  -6   4   7        4.48        1.44      4.35 o 
  -5   4   7        1.10       -1.69      3.84 o 
  -4   4   7       35.11       32.51      5.25 o 
  -3   4   7        5.56        5.48      4.04 o 
  -2   4   7        2.75        5.45      4.03 o 
  -1   4   7       26.77       24.53      4.48 o 
   0   4   7       27.52       13.15      4.70 o 
 -13   5   7        4.87       13.97      5.44 o 
 -12   5   7       25.96       20.55      5.65 o 
 -11   5   7        7.06       15.30      5.35 o 
 -10   5   7       18.04       25.32      5.32 o 
  -9   5   7       19.63       16.09      5.28 o 
  -8   5   7        1.63        7.00      4.24 o 
  -7   5   7        2.91       10.18      4.21 o 
  -6   5   7        6.03       12.83      4.44 o 
  -5   5   7       13.10        9.32      4.65 o 
  -4   5   7       10.30       11.70      4.39 o 
  -3   5   7       10.48       19.16      4.60 o 
  -2   5   7       31.58       34.75      5.30 o 
  -1   5   7        4.49        2.64      4.32 o 
   0   5   7       53.37       51.62      5.50 o 
 -11   6   7        6.53        8.14      5.52 o 
 -10   6   7       13.50       11.46      5.99 o 
  -9   6   7        2.44        9.55      4.39 o 
  -8   6   7        5.09        2.56      4.87 o 
  -7   6   7        3.91        8.38      4.58 o 
  -6   6   7        2.66        5.81      4.29 o 
  -5   6   7        5.62        4.02      4.52 o 
  -4   6   7        6.31        9.22      4.73 o 
  -3   6   7        6.33        5.69      4.46 o 
  -2   6   7        3.08        4.93      4.67 o 
  -1   6   7       11.80        8.32      4.90 o 
   0   6   7       34.50       32.60      5.60 o 
  -9   7   7        6.09        0.53      5.84 o 
  -8   7   7        5.14        6.06      5.53 o 
  -7   7   7        7.44       17.74      4.70 o 
  -6   7   7        1.55        0.00      5.17 o 
  -5   7   7        5.55        6.41      4.87 o 
  -4   7   7        1.99        4.58      4.84 o 
  -3   7   7        5.69       -2.02      5.06 o 
  -2   7   7        0.99        2.00      4.52 o 
  -1   7   7        7.75        6.73      4.73 o 
   0   7   7        7.05        4.96      4.96 o 
  -6   8   7        5.67        6.37      5.58 o 
  -5   8   7        1.38       -3.16      5.26 o 
  -4   8   7        2.14       11.72      4.95 o 
  -3   8   7        7.94       17.82      4.91 o 
  -2   8   7        3.87       -0.51      5.12 o 
  -1   8   7       11.32        7.62      5.59 o 
   0   8   7        1.89        9.33      4.28 o 
   0   0   8        0.43       -0.87      3.67 o 
   1   0   8        2.57       -3.24      3.89 o 
   2   0   8        0.99       -3.45      3.66 o 
   3   0   8        0.77        4.96      3.45 o 
   4   0   8        0.04       -3.88      3.88 o 
   5   0   8        5.90        3.23      3.88 o 
   6   0   8        0.00        4.73      3.45 o 
   7   0   8       12.95       14.64      3.88 o 
   8   0   8        0.45       -3.45      3.88 o 
   9   0   8        0.06        1.73      3.88 o 
  10   0   8        1.07        4.54      3.89 o 
  11   0   8        4.19        2.60      4.10 o 
  12   0   8        4.74        1.09      4.34 o 
 -12   1   8       12.48       16.31      4.98 o 
 -11   1   8        4.72        2.03      4.53 o 
 -10   1   8        2.04        1.13      4.52 o 
  -9   1   8        1.69       -2.47      4.27 o 
  -8   1   8        5.12       -0.90      4.26 o 
  -7   1   8        2.65        5.15      3.58 o 
  -6   1   8        4.28        2.91      4.03 o 
  -5   1   8       10.70        8.70      4.23 o 
  -4   1   8        2.54        0.22      3.55 o 
  -3   1   8        3.98       -0.44      3.77 o 
  -2   1   8       11.85       11.06      4.20 o 
  -1   1   8        1.20       -1.77      3.75 o 
   0   1   8        0.86        0.00      3.74 o 
 -12   2   8       10.75       13.75      5.12 o 
 -11   2   8       14.08       19.75      4.88 o 
 -10   2   8        6.22        8.80      4.40 o 
  -9   2   8        4.94        3.00      4.15 o 
  -8   2   8        5.22        6.90      3.91 o 
  -7   2   8        1.21        2.30      4.13 o 
  -6   2   8        8.37        6.17      4.34 o 
  -5   2   8        0.97       -4.10      4.10 o 
  -4   2   8        0.98        7.73      3.86 o 
  -3   2   8       10.39       14.03      4.30 o 
  -2   2   8       12.51       16.03      4.06 o 
  -1   2   8       11.95       15.31      4.27 o 
   0   2   8        5.46        0.45      4.04 o 
 -11   3   8       12.06       14.82      5.02 o 
 -10   3   8        2.40        0.48      4.52 o 
  -9   3   8        1.70        0.00      4.74 o 
  -8   3   8        6.86        2.12      5.18 o 
  -7   3   8        1.65       -4.47      4.47 o 
  -6   3   8       11.96       17.78      4.68 o 
  -5   3   8        4.62       11.88      3.96 o 
  -4   3   8        0.29       -2.33      4.41 o 
  -3   3   8        7.17        6.01      4.16 o 
  -2   3   8        8.66       10.59      4.61 o 
  -1   3   8        5.04        0.00      4.36 o 
   0   3   8        0.00       -4.12      4.12 o 
 -10   4   8        6.77        0.49      5.14 o 
  -9   4   8        7.91        1.71      5.12 o 
  -8   4   8        0.28       -0.73      4.60 o 
  -7   4   8       18.85       12.28      5.30 o 
  -6   4   8        0.21       -0.96      4.32 o 
  -5   4   8       22.32       21.71      5.01 o 
  -4   4   8        2.03        0.95      4.51 o 
  -3   4   8        9.88        9.44      4.49 o 
  -2   4   8        5.73       11.53      4.00 o 
  -1   4   8        3.98        3.75      3.98 o 
   0   4   8       18.62       14.23      4.43 o 
  -8   5   8        4.74        2.99      5.23 o 
  -7   5   8        0.39        2.97      4.95 o 
  -6   5   8        3.65        2.96      4.92 o 
  -5   5   8        1.12        8.31      4.15 o 
  -4   5   8        1.07       -4.86      4.86 o 
  -3   5   8        0.80        1.44      4.35 o 
  -2   5   8        2.70       -3.36      4.57 o 
  -1   5   8        0.27        1.20      4.30 o 
   0   5   8        5.15        6.67      4.76 o 
  -5   6   8        7.11       10.52      5.26 o 
  -4   6   8        2.15        8.21      4.72 o 
  -3   6   8        6.07       -2.22      4.95 o 
  -2   6   8        2.44        7.86      4.17 o 
  -1   6   8        1.67       -1.95      5.12 o 
   0   6   8        1.22        3.15      4.60 o 
   0   0   9        3.33        4.67      4.46 o 
   1   0   9        0.11       -0.21      4.25 o 
   2   0   9        1.16        0.85      4.46 o 
   3   0   9        3.05        6.36      4.46 o 
   4   0   9        0.15        4.03      4.46 o 
   5   0   9        4.63        2.96      4.03 o 
   6   0   9        0.03       -3.40      4.25 o 
  -6   1   9       10.01       19.73      4.82 o 
  -5   1   9        8.48        9.85      4.59 o 
  -4   1   9       12.27        8.95      4.80 o 
  -3   1   9        3.07       -1.95      4.79 o 
  -2   1   9        0.30       -4.78      4.78 o 
  -1   1   9       14.53       13.03      5.00 o 
   0   1   9        2.70       -4.77      4.77 o 
  -5   2   9        7.27        3.58      4.93 o 
  -4   2   9       18.37        8.94      5.37 o 
  -3   2   9        2.95        8.92      4.68 o 
  -2   2   9        9.50       11.12      4.89 o 
  -1   2   9        0.19        1.11      4.66 o 
   0   2   9       13.84       12.84      4.87 o 
  -3   3   9        4.58       10.51      4.80 o 
  -2   3   9        1.10        6.15      4.78 o 
  -1   3   9        6.61       13.83      4.99 o 
   0   3   9        8.15        7.69      5.20 o 
                                                 
